# Supplementary material for: Robust Classical and Quantum Polarimetry with a Single Nanostructured Metagrating
Source: ACS Photonics. 2024 Feb 15;11(3):1060–7. doi: 10.1021/acsphotonics.3c01287 (PMC10958599; doi:10.1021/acsphotonics.3c01287)
Supplement: Supplementary file 2 — ph3c01287_si_002.zip [file ph3c01287_si_002.zip]

Archive with 26 entries (26 files):
- db_art_metagrating.bib
- spie.cls
- spiebib.bst
- jabbrv.sty
- jabbrv-ltwa-all.ldf
- jabbrv-ltwa-en.ldf
- optica-article.cls
- opticajnl_ORIG.bst
- opticajnl.bst
- spiejour.bst
- art_metagrating_supplementary.tex
- output.cit_main
- latexmkrc
- styles/ao.sty
- styles/aop.sty
- styles/boe.sty
- styles/josaa.sty
- styles/josab.sty
- styles/oe.sty
- styles/ol.sty
- styles/ome.sty
- styles/optcon.sty
- styles/optica.sty
- styles/opticajournal.sty
- .gitignore
- figures/sup.pdf
