# Supplementary material for: Robust Classical and Quantum Polarimetry with a Single Nanostructured Metagrating
Source: ACS Photonics. 2024 Feb 15;11(3):1060–7. doi: 10.1021/acsphotonics.3c01287 (PMC10958599; doi:10.1021/acsphotonics.3c01287)
Supplement: Supplementary file 2 — ph3c01287_si_002.zip [file ph3c01287_si_002.zip › db_art_metagrating.bib]

@STRING{AAMOP = "Adv. Atom. Mol. Opt. Phys."}
@STRING{ACJ = "Aust. Comput. J."}
@STRING{ACOS = "Acta Opt. Sin."}
@STRING{ACS = "Acoust. Phys."}
@STRING{ACSEL = "ACS Energy Lett."}
@STRING{ACSN = "ACS Nano"}
@STRING{ACSP = "ACS Photonics"}
@STRING{ACU = "Akust. Zh."}
@STRING{ADM = "Adv. Mater."}
@STRING{ADOM = "Adv. Opt. Mater."}
@STRING{ADOP = "Adv. Opt. Photon."}
@STRING{ADP = "Adv. Photon."}
@STRING{ADQ = "Adv. Quantum Technol."}
@STRING{AFM = "Adv. Funct. Mater."}
@STRING{AIPA = "AIP Advances"}
@STRING{AJC = "Aust. J. Chem."}
@STRING{AJP = "Aust. J. Phys."}
@STRING{AMC = "Appl. Math. Comput."}
@STRING{AMIS = "Appl. Math. Inf. Sci."}
@STRING{AMJP = "Am. J. Phys."}
@STRING{AMR = "Appl. Mech. Rev."}
@STRING{ANCH = "Anal. Chem"}
@STRING{ANNM = "Ann. Math."}
@STRING{ANNP = "Ann. Phys."}
@STRING{ANT = "Ann. Telecommun."}
@STRING{AOO = "Atmospheric and Oceanic Optics"}
@STRING{AOP = "Appl. Optics"}
@STRING{APA = "Appl. Phys. A"}
@STRING{APACH = "Abstr. Pap. Am. Chem. Soc."}
@STRING{APB = "Appl. Phys. B"}
@STRING{APE = "Appl. Phys. Express"}
@STRING{APL = "Appl. Phys. Lett."}
@STRING{APLP = "APL Photonics"}
@STRING{APPA = "Acta Phys. Pol. A"}
@STRING{APR = "Appl. Phys. Rev."}
@STRING{APS = "Acta Phys. Sin."}
@STRING{ARPC = "Annu. Rev. Phys. Chem."}
@STRING{ARXIV = "arXiv"}
@STRING{ASC = "Appl. Sci."}
@STRING{ASS = "Appl. Surf. Sci."}
@STRING{ATMS = "ACM Transactions on Mathematical Software"}
@STRING{BJ = "Biophys. J."}
@STRING{BJP = "Bulgarian J. Phys."}
@STRING{BOE = "Biomed. Opt. Express"}
@STRING{BRAS = "Bull. Russ. Acad. Sci. Phys."}
@STRING{BSTJ = "Bell Syst. Techn. J."}
@STRING{CCP = "Commun. Comput. Phys."}
@STRING{CEJP = "Cent. Eur. J. Phys."}
@STRING{CEN = "Chem. Eng. News"}
@STRING{CHA = "Chaos"}
@STRING{CHC = "Chem. Commun."}
@STRING{CHI = "Chin. Phys."}
@STRING{CHIL = "Chin. Phys. Lett."}
@STRING{CHL = "Chem. Lett."}
@STRING{CHM = "Chem. Mat."}
@STRING{CHP = "Chem. Phys."}
@STRING{CHPL = "Chem. Phys. Lett."}
@STRING{CHR = "Chem. Rev."}
@STRING{CJP = "Chin. J. Phys."}
@STRING{CMP = "Commun. Math. Phys."}
@STRING{CMS = "Comput. Mater. Sci."}
@STRING{CNSNS = "Commun. Nonlinear Sci. Numer. Simul."}
@STRING{COL = "Chin. Opt. Lett."}
@STRING{CPAM = "Comm. Pure Appl. Math."}
@STRING{CPC = "Comput. Phys. Commun."}
@STRING{CPD = "Commun. Partial Differ. Equ."}
@STRING{CPH = "Commun. Phys."}
@STRING{CRBE = "Crit. Rev. Biomed. Eng."}
@STRING{CRP = "C. R. Phys."}
@STRING{CSAP = "Colloids Surf. A: Physicochem. Eng. Asp."}
@STRING{CSB = "Chin. Sci. Bull."}
@STRING{CSBB = "Colloids Surf. B: Biointerfaces"}
@STRING{CSF = "Chaos Solitons Fractals"}
@STRING{CSI = "Comput. Sci. Eng."}
@STRING{CTMP = "Contemp. Phys."}
@STRING{CTP = "Commun. Theor. Phys."}
@STRING{DAN = "Dokl Akad Nauk Sssr"}
@STRING{DCDS = "Discret. Contin. Dyn. Syst."}
@STRING{DEQ = "Differ. Equ."}
@STRING{ECJE = "Electron. Commun. Jpn. Pt. II-Electron."}
@STRING{ELL = "Electron. Lett."}
@STRING{ELM = "Electromagnetics"}
@STRING{EPA = "Eur. Phys. J. A"}
@STRING{EPAP = "Eur. Phys. J.-Appl. Phys"}
@STRING{EPB = "Eur. Phys. J. B"}
@STRING{EPC = "Eur. Phys. J. C"}
@STRING{EPD = "Eur. Phys. J. D"}
@STRING{EPJWC = "EPJ Web Conf."}
@STRING{EPL = "Europhys. Lett."}
@STRING{ETDS = "Ergod. Theory Dyn. Syst."}
@STRING{FIO = "Fiber Integrated Opt."}
@STRING{FLS = "Ferroelectr. Lett. Sect."}
@STRING{FMM = "Fiz. Metallov Metalloved."}
@STRING{FNT = "Fiz. Nizk. Temp."}
@STRING{FOP = "Found. Phys."}
@STRING{FPL = "Fiz. Plazmy"}
@STRING{FROP = "Front. Phys."}
@STRING{FTT = "Fiz. Tverd. Tela"}
@STRING{IACC = "IEEE Access"}
@STRING{IANF = "Izv. Akad. Nauk Ser. Fiz."}
@STRING{IANFA = "Izv Akad Nauk Sssr Fiz Atm Ok"}
@STRING{IAP = "IEEE Antennas Propagation Magazine"}
@STRING{IAWPL = "IEEE Antennas Wirel. Propag. Lett."}
@STRING{ICD = "IEEE Circuits Devices"}
@STRING{IEITC = "IEICE Trans. Commun."}
@STRING{IEITE = "IEICE Trans. Electron."}
@STRING{IJBC = "Int. J. Bifurcation Chaos"}
@STRING{IJES = "Int. J. Eng. Sci."}
@STRING{IJGM = "Int. J. Geom. Methods Mod. Phys."}
@STRING{IJIMW = "Int. J. Infrared Millimeter Waves"}
@STRING{IJMPA = "Int. J. Mod. Phys. A"}
@STRING{IJMPB = "Int. J. Mod. Phys. B"}
@STRING{IJMPC = "Int. J. Mod. Phys. C"}
@STRING{IJNM = "Int. J. Numer. Model.: Electron. Netw. Device Fields"}
@STRING{IJNOP = "Int. J. Nonlin Opt. Phys."}
@STRING{IJO = "Int. J. Optics"}
@STRING{IJRM = "International Journal of RF and Microwave Computer-Aided Engineering"}
@STRING{IJSS = "Int. J. Solids Struct."}
@STRING{IJTP = "Int. J. Theor. Phys."}
@STRING{IMGL = "IEEE Microw. Guided Wave Lett."}
@STRING{IMRN = "Int. Math. Res. Notices"}
@STRING{IMWL = "IEEE Microw. Wirel. Compon. Lett."}
@STRING{IP = "Infrared Phys."}
@STRING{IPJ = "IEEE Photonics J."}
@STRING{IPO = "IEE Proc.-Optoelectron."}
@STRING{IPTL = "IEEE Photonics Technol. Lett."}
@STRING{IQE = "IEEE J. Quantum Electron."}
@STRING{ISAC = "IEEE J. Sel. Areas Commun."}
@STRING{ISQE = "IEEE J. Sel. Top. Quantum Electron."}
@STRING{ITAC = "IEEE Trans. Autom. Control"}
@STRING{ITAP = "IEEE Trans. Antennas Propag."}
@STRING{ITEC = "IEEE Trans. Electromagn. Compat."}
@STRING{ITETCI = "IEEE Trans. Emerg. Top. Comput. Intell."}
@STRING{ITIM = "IEEE Trans. Instrum. Meas."}
@STRING{ITIT = "IEEE Trans. Inf. Theory"}
@STRING{ITM = "IEEE Trans. Magn."}
@STRING{ITMT = "IEEE Trans. Microw. Theory Tech."}
@STRING{IUMJ = "Indiana Univ. Math. J."}
@STRING{IVF = "Izv. Vyssh. Uchebn. Zaved. Fiz."}
@STRING{IVP = "Inverse Probl."}
@STRING{IVR = "Izv. Vyssh. Uchebn. Zaved. Radiofiz."}
@STRING{JACS = "J. Am. Chem. Soc."}
@STRING{JAP = "J. Appl. Phys."}
@STRING{JBP = "J. Biol. Phys."}
@STRING{JCAM = "J. Comput. Appl. Math."}
@STRING{JCHP = "J. Chem. Phys."}
@STRING{JCP = "J. Comput. Phys."}
@STRING{JCTE = "J. Commun. Technol. Electron."}
@STRING{JDE = "J. Diff. Eq."}
@STRING{JEMT = "J. Electron. Mater."}
@STRING{JEOS = "J. Europ. Opt. Soc."}
@STRING{JEOSR = "J. Europ. Opt. Soc. Rap. Public."}
@STRING{JES = "J. Electron Spectrosc. Relat. Phenom."}
@STRING{JETP = "JETP"}
@STRING{JETPL = "JETP Lett."}
@STRING{JEWA = "J. Electromagn. Waves Appl."}
@STRING{JFA = "J. Funct. Anal."}
@STRING{JFM = "J. Fluid Mech."}
@STRING{JIMA = "J. Ints. Math. Appl."}
@STRING{JIMTW = "J. Infrared Millim. Terahertz Waves"}
@STRING{JJAP = "Jpn. J. Appl. Phys."}
@STRING{JLT = "J. Lightwave Technol."}
@STRING{JLTP = "J. Low Temp. Phys."}
@STRING{JLU = "J. Lumines."}
@STRING{JM = "J. Microsc.-Oxf."}
@STRING{JMM = "J. Magn. Magn. Mater."}
@STRING{JMO = "J. Mod. Opt."}
@STRING{JMOB = "J. Mod. Opt. B"}
@STRING{JMP = "J. Math. Phys."}
@STRING{JMSME = "J. Mater. Sci.-Mater. Electron."}
@STRING{JNCS = "J. Non-Cryst. Solids"}
@STRING{JNOM = "J. Nonlinear Opt. Phys. Mater."}
@STRING{JNP = "J. Nanophotonics"}
@STRING{JNS = "J. Nonl. Sci."}
@STRING{JOA = "J. Opt. A-Pure Appl. Opt."}
@STRING{JOB = "J. Opt. B: Quantum Semicl. Opt."}
@STRING{JON = "J. Opt. Netw."}
@STRING{JOPT = "J. Opt."}
@STRING{JOS = "J. Opt. Soc. Am."}
@STRING{JOSA = "J. Opt. Soc. Am. A"}
@STRING{JOSB = "J. Opt. Soc. Am. B"}
@STRING{JOT = "J. Opt. Technol."}
@STRING{JPA = "J. Phys. A"}
@STRING{JPB = "J. Phys. B"}
@STRING{JPC = "J. Phys. C"}
@STRING{JPCA = "J. Phys. Chem. A"}
@STRING{JPCB = "J. Phys. Chem. B"}
@STRING{JPCC = "J. Phys. Chem. C"}
@STRING{JPCL = "J. Phys. Chem. Lett."}
@STRING{JPCM = "J. Phys. Condens. Matter"}
@STRING{JPCNS = "J. Phys. Conf. Ser."}
@STRING{JPCS = "J. Phys. Chem. Solids"}
@STRING{JPD = "J. Phys. D"}
@STRING{JPLEC = "J. Political Economy"}
@STRING{JPP = "J. Plasma Phys."}
@STRING{JPSJ = "J. Phys. Soc. Jpn."}
@STRING{JRAM = "J. Reine Angew. Math."}
@STRING{JRLR = "J. Russ. Laser Res."}
@STRING{JRS = "J. Raman Spectrosc."}
@STRING{JSP = "J. Stat. Phys."}
@STRING{JVB = "J. Vac. Sci. Technol. B"}
@STRING{KE = "Kvantov. Elektron."}
@STRING{KE-RUS = "Квантовая Электроника"}
@STRING{LANGM = "Langmuir"}
@STRING{LBC = "Lab Chip"}
@STRING{LFW = "Laser Focus World"}
@STRING{LIC = "Liq. Cryst."}
@STRING{LINAA = "Linear Algebra Appl."}
@STRING{LMP = "Lett. Math. Phys."}
@STRING{LP = "Laser Phys."}
@STRING{LPB = "Laser Part. Beams"}
@STRING{LPL = "Laser Phys. Lett."}
@STRING{LPR = "Laser Photon. Rev."}
@STRING{LSA = "Light Sci. Appl."}
@STRING{LTP = "Low Temp. Phys."}
@STRING{MATT = "Mater. Today"}
@STRING{MCLC = "Mol. Cryst. Liquid Cryst."}
@STRING{MCS = "Math. Comput. Simul."}
@STRING{MEE = "Microelectron. Eng."}
@STRING{MEJ = "Microelectron. J."}
@STRING{MOTL = "Microw. Opt. Technol. Lett."}
@STRING{MPLA = "Mod. Phys. Lett. A"}
@STRING{MPLB = "Mod. Phys. Lett. B"}
@STRING{MRSB = "MRS Bull."}
@STRING{MSEA = "Mater. Sci. Eng. A"}
@STRING{MSEB = "Mater. Sci. Eng. B"}
@STRING{MSER = "Mater. Sci. Eng. R"}
@STRING{MST = "Meas. Sci. Technol."}
@STRING{MUPB = "Moscow Univ. Phys. Bull."}
@STRING{NADV = "Nanoscale Adv."}
@STRING{NANL = "Nano Lett."}
@STRING{NANM = "Nanomaterials"}
@STRING{NANMAT = "Nanostruct. Mater."}
@STRING{NANP = "Nanophotonics"}
@STRING{NANT = "Nanotechnology"}
@STRING{NANTD = "Nano Today"}
@STRING{NARL = "Nanoscale Res. Lett."}
@STRING{NASC = "Nanoscale"}
@STRING{NAT = "Nature"}
@STRING{NATM = "Nonlin. Analysis, Th. Meth. \& Appl."}
@STRING{NCLIM = "Nat. Climate Change"}
@STRING{NCOM = "Nat. Commun."}
@STRING{NELT = "Nat. Electron."}
@STRING{NJP = "New J. Phys."}
@STRING{NLD = "Nonlin. Dynam."}
@STRING{NLN = "Nonlinearity"}
@STRING{NMAT = "Nat. Mater."}
@STRING{NNANO = "Nat. Nanotech."}
@STRING{NNW = "Neural Netw."}
@STRING{NPHOT = "Nat. Photon."}
@STRING{NPHYS = "Nat. Phys."}
@STRING{NPJQI = "npj Quant. Inform."}
@STRING{NRM = "Nat. Rev. Mater."}
@STRING{NRP = "Nat. Rev. Phys."}
@STRING{OC = "Opt. Commun."}
@STRING{OE = "Opt. Express"}
@STRING{OEA = "Opto-Electron. Adv."}
@STRING{OEN = "Opt. Eng."}
@STRING{OER = "Opto-Electron. Rev."}
@STRING{OFT = "Opt. Fiber Technol."}
@STRING{OL = "Opt. Lett."}
@STRING{OLE = "Opt. Lasers Eng."}
@STRING{OLT = "Opt. Laser Technol."}
@STRING{OME = "Opt. Mater. Express"}
@STRING{OMT = "Opt. Mater."}
@STRING{OPAC = "Optica Acta"}
@STRING{OPAP = "Opt. Appl."}
@STRING{OPN = "Opt. Photon. News"}
@STRING{OPR = "Opt. Rev."}
@STRING{OPS = "Opt. Spectrosc."}
@STRING{OPSR = "Opt. Spektrosk."}
@STRING{OPT = "Optica"}
@STRING{OQE = "Opt. Quantum Electron."}
@STRING{OSAC = "OSA Continuum"}
@STRING{PA = "Physica A"}
@STRING{PACH = "Pure Appl. Chem."}
@STRING{PAM = "Pure Appl. Math."}
@STRING{PAO = "Pure Appl. Opt."}
@STRING{PB = "Physica B"}
@STRING{PC = "Physica C"}
@STRING{PD = "Physica D"}
@STRING{PE = "Physica E"}
@STRING{PFL = "Phys. Fluids"}
@STRING{PHS = "Physicist"}
@STRING{PHYSZ = "Physikalische Zeitschrif"}
@STRING{PIAS = "Proc. Indian Acad. Sci."}
@STRING{PIEE = "Proc. Inst. Elec. Eng."}
@STRING{PJP = "Pramana J. Phys."}
@STRING{PLA = "Phys. Lett. A"}
@STRING{PLB = "Phys. Lett. B"}
@STRING{PLD = "Phys. Low-Dimens. Struct."}
@STRING{PLPO = "Phot. Lett. Poland"}
@STRING{PLS = "Plasmonics"}
@STRING{PMB = "Phys. Med. Biol."}
@STRING{PNAS = "Proc. Natl. Acad. Sci. U. S. A."}
@STRING{PNFA = "Photonics Nanostruct.: Fundam. Appl."}
@STRING{POLC = "Polymer Chem."}
@STRING{PPL = "Phys. Plasmas"}
@STRING{PQE = "Prog. Quantum Electron."}
@STRING{PRA = "Phys. Rev. A"}
@STRING{PRAP = "Phys. Rev. Appl."}
@STRING{PRB = "Phys. Rev. B"}
@STRING{PRC = "Phys. Rev. C"}
@STRING{PRD = "Phys. Rev. D"}
@STRING{PRE = "Phys. Rev. E"}
@STRING{PREV = "Phys. Rev."}
@STRING{PRJ = "Phot. Res."}
@STRING{PRL = "Phys. Rev. Lett."}
@STRING{PROP = "Prog. Optics"}
@STRING{PRP = "Phys. Rep."}
@STRING{PRPH = "Prog. Physics"}
@STRING{PRR = "Phys. Rev. Res."}
@STRING{PRSA = "Proc. R. Soc. A"}
@STRING{PRSS = "Prog. Surf. Sci."}
@STRING{PRTP = "Prog. Theor. Phys."}
@STRING{PRX = "Phys. Rev. X"}
@STRING{PRXQ = "PRX Quantum"}
@STRING{PS = "Phys. Scr."}
@STRING{PSMB = "Philos. Mag. B-Phys. Condens. Matter Stat. Mech. Electron. Opt. Magn. Prop."}
@STRING{PSP = "Photon. Spect."}
@STRING{PSS = "Phys. Solid State"}
@STRING{PSSA = "Phys. Status Solidi A"}
@STRING{PSSB = "Phys. Status Solidi B"}
@STRING{PSSR = "Physica Status Solidi-Rapid Research Letters"}
@STRING{PT = "Phys. Today"}
@STRING{PTRSA = "Philos. Trans. R. Soc. A"}
@STRING{PUS = "Phys. Usp."}
@STRING{PW = "Phys. World"}
@STRING{PZETF = "Pis'ma Zh. \'Eksp. Teor. Fiz."}
@STRING{PZETF-RUS = "Письма в ЖЭТФ"}
@STRING{PZTF = "Pis'ma Zh. Tek. Fiz."}
@STRING{QE = "Quantum Electron."}
@STRING{QIC = "Quantum Inf. Comput."}
@STRING{QIP = "Quantum Inf. Process."}
@STRING{QSO = "Quantum Semiclass. Opt."}
@STRING{QST = "Quantum Sci. Technol."}
@STRING{QUA = "Quantum"}
@STRING{RACH = "Rev. Anal. Chem."}
@STRING{REE = "Radio Eng Electron Phys-Ussr"}
@STRING{RMAP = "Rep. Math. Phys."}
@STRING{RMP = "Rev. Mod. Phys."}
@STRING{RMS = "Russ. Math. Surv."}
@STRING{ROMJP = "Rom. J. Phys."}
@STRING{ROMRP = "Rom. Rep. Phys."}
@STRING{RPH = "Rev. Phys."}
@STRING{RPP = "Rep. Prog. Phys."}
@STRING{RQE = "Radiophys. Quantum Electron."}
@STRING{RS = "Radio Sci."}
@STRING{RSI = "Rev. Sci. Instrum."}
@STRING{SAA = "Sensors and Actuators A: Physical"}
@STRING{SAB = "Sensors and Actuators B: Chemical"}
@STRING{SAM = "SIAM J. Appl. Math."}
@STRING{SCA = "Sci. Adv."}
@STRING{SCB = "Sci. Bull."}
@STRING{SCI = "Science"}
@STRING{SCIS = "Sci. China-Inf. Sci."}
@STRING{SCOMP = "SIAM J. Comput."}
@STRING{SCST = "Supercond. Sci. Technol."}
@STRING{SENS = "Sensors"}
@STRING{SISC = "SIAM J. Sci. Comput."}
@STRING{SJL = "IEEE Sensors J."}
@STRING{SJMA = "SIAM J. Math. Anal."}
@STRING{SL = "Sensor Lett."}
@STRING{SLM = "Superlattices Microstruct."}
@STRING{SML = "Small"}
@STRING{SMM = "Small Methods"}
@STRING{SOLE = "Solar Energy"}
@STRING{SPIE = "Proc. SPIE"}
@STRING{SPSS = "Sov. Phys. Solid State"}
@STRING{SRFS = "Surf. Sci."}
@STRING{SRP = "Sci. Rep."}
@STRING{SSC = "Solid State Commun."}
@STRING{SSP = "Solid State Phys."}
@STRING{SST = "Semicond. Sci. Technol."}
@STRING{STADM = "Sci. Technol. Adv. Mater."}
@STRING{STAM = "Stud. Appl. Math."}
@STRING{SYM = "Synth. Met."}
@STRING{TAMS = "Trans. Am. Math. Soc."}
@STRING{TCOMP = "Theor. Computing"}
@STRING{TMF = "Teor. Matem. Fiz."}
@STRING{TMP = "Theor. Math. Phys."}
@STRING{TPH = "Tech. Phys."}
@STRING{TPL = "Tech. Phys. Lett."}
@STRING{TSF = "Thin Solid Films"}
@STRING{UFN = "Usp. Fiz. Nauk"}
@STRING{UFN-RUS = "УФН"}
@STRING{UFZ = "Ukr. Fiz. Zhurnal"}
@STRING{UMN = "Usp. Mat. Nauk"}
@STRING{UPO = "Ukr. J. Phys. Opt."}
@STRING{VMU = "Vestn. Mosk. Univ., Ser. 3: Fiz., Astron."}
@STRING{WM = "Wave Motion"}
@STRING{WRCM = "Waves Random Complex Media"}
@STRING{WRM = "Waves Random Media"}
@STRING{ZETF = "Zh. \'Eksp. Teor. Fiz."}
@STRING{ZFPB = "Zeitschrift fur Physik B (Cond. Mat. \& Quanta)"}
@STRING{ZPB = "Z. Phys. B-Condens. Mat."}
@STRING{ZPH = "Z. Phys."}
@STRING{ZTF = "Zh. Tekh. Fiz."}


@Article{Martinez:2018-750:SCI,
	author	    = {Martinez, A.},
	title	    = {Polarimetry enabled by nanophotonics},
	journal     = SCI,
	year	    = {2018},
	month	     = {Nov 16},
	volume	    = {362},
	number	    = {6416},
	pages	    = {750-751},
	abstract    = {},
	keywords      = {polarization state},
	annote	    = {},
	database      = {WOS:000450488500029},
	citetimes      = {25},
	language      = {English},
	pdf	 = {SCI_2018_362_00750.pdf},
	file	  = {:SCI_2018_362_00750.pdf:pdf},
	doi	 = {10.1126/science.aau7494},
        url      = {https://doi.org/10.1126/science.aau7494}
}

@Article{Wang:2018-1104:SCI,
	author	    = {Wang, K. and Titchener, J. G. and Kruk, S. S.
	  and Xu, L. and Chung, H. P. and Parry, M. and Kravchenko, I.
	  I. and Chen, Y. H. and Solntsev, A. S. and Kivshar, {Yu}. S.
	  and Neshev, D. N. and Sukhorukov, A. A.},
	title	    = {Quantum metasurface for multiphoton interference
	  and state reconstruction},
	journal     = SCI,
	year	    = {2018},
	month	     = {Sep 14},
	volume	    = {361},
	number	    = {6407},
	pages	    = {1104-1107},
	abstract    = {Metasurfaces based on resonant nanophotonic
	  structures have enabled innovative types of flat-optics
	  devices that often outperform the capabilities of bulk
	  components, yet these advances remain largely unexplored for
	  quantum applications. We show that nonclassical multiphoton
	  interferences can be achieved at the subwavelength scale in
	  all-dielectric metasurfaces. We simultaneously image multiple
	  projections of quantum states with a single metasurface,
	  enabling a robust reconstruction of amplitude, phase,
	  coherence, and entanglement of multiphoton
	  polarization-encoded states. One-and two-photon states are
	  reconstructed through nonlocal photon correlation
	  measurements with polarization-insensitive click detectors
	  positioned after the metasurface, and the scalability to
	  higher photon numbers is established theoretically. Our work
	  illustrates the feasibility of ultrathin quantum metadevices
	  for the manipulation and measurement of multiphoton quantum
	  states, with applications in free-space quantum imaging and
	  communications.},
	keywords      = {dielectric metasurfaces; tomography;
	  polarization; optics; phase},
	annote	    = {},
	database      = {WOS:000444513300038},
	citetimes      = {0},
	language      = {English},
	pdf	 = {SCI_2018_361_01104.pdf},
	file	  = {:SCI_2018_361_01104.pdf:pdf},
	doi	 = {10.1126/science.aat8196},
        url      = {https://doi.org/10.1126/science.aat8196}
}


@Article{Mueller:2016-42:OPT,
	author	    = {Mueller, J. P. B. and Leosson, K. and Capasso,
	  F.},
	title	    = {Ultracompact metasurface in-line polarimeter},
	journal     = OPT,
	year	    = {2016},
	month	     = {Jan 20},
	volume	    = {3},
	number	    = {1},
	pages	    = {42-47},
	abstract    = {In-line polarimeters perform nondestructive
	  polarization measurements of optical signals, and play a
	  critical role in monitoring and controlling the polarization
	  environment in, for example, optical networks. While current
	  in-line polarimeters are constructed with multiple optical
	  components, either fabricated into an optical fiber or using
	  free-space optics, we present here a novel architecture
	  conducive to monolithic on-chip integration. This enables the
	  scalable fabrication of high-performance polarization sensors
	  with exceptional stability, compactness, and speed. The
	  method relies on the detection of the highly
	  polarization-dependent scattered field of a subwavelength
	  antenna array known as a metasurface, and is shown here to
	  provide polarization state measurements matching those of a
	  state-of-the-art commercial polarimeter.},
	keywords      = {plasmonic metasurfaces; polarization state;
	  stokes parameters; light; excitation; design},
	annote	    = {},
	database      = {WOS:000370815300008},
	citetimes      = {48},
	language      = {English},
	pdf	 = {OPT_2016_03_00042.pdf},
	file	  = {:OPT_2016_03_00042.pdf:pdf},
	doi	 = {10.1364/OPTICA.3.000042},
        url      = {https://doi.org/10.1364/OPTICA.3.000042}
}


@Article{Pors:2015-716:OPT,
	author	    = {Pors, A. and Nielsen, M. G. and Bozhevolnyi, S.
	  I.},
	title	    = {Plasmonic metagratings for simultaneous
	  determination of {S}tokes parameters},
	journal     = OPT,
	year	    = {2015},
	month	     = {Aug 20},
	volume	    = {2},
	number	    = {8},
	pages	    = {716-723},
	abstract    = {Measuring light's state of polarization is an
	  inherently difficult problem since the phase information
	  between orthogonal polarization states is typically lost in
	  the detection process. In this work, we bring to the fore the
	  equivalence between normalized {S}tokes parameters and
	  diffraction contrasts in appropriately designed
	  phase-gradient birefringent metasurfaces and introduce a
	  concept of all-polarization birefringent metagratings. The
	  metagrating, which consists of three interweaved
	  metasurfaces, allows one to easily analyze an arbitrary state
	  of light polarization by conducting simultaneous (i.e.,
	  parallel) measurements of the correspondent diffraction
	  intensities that reveal immediately the {S}tokes parameters of
	  the polarization state under examination. Based on plasmonic
	  metasurfaces operating in reflection at a wavelength of 800
	  nm, we design and realize phase-gradient birefringent
	  metasurfaces and the correspondent metagrating, while
	  experimental characterization of the fabricated components
	  convincingly demonstrates the expected functionalities. We
	  foresee the use of the metagrating in compact polarimetric
	  setups at any frequency regime of interest.},
	keywords      = {quarter-wave plate; broad-band;
	  optical-elements; metasurface; light; reflection;
	  nanoantennas; efficiency; lenses; reflectarray},
	annote	    = {},
	database      = {WOS:000364484600010},
	citetimes      = {40},
	language      = {English},
	pdf	 = {OPT_2015_02_00716.pdf},
	file	  = {:OPT_2015_02_00716.pdf:pdf},
	doi	 = {10.1364/OPTICA.2.000716},
        url      = {http://dx.doi.org/10.1364/OPTICA.2.000716}
}


@Article{Yu:2014-139:NMAT,
	author	    = {Yu, N. F. and Capasso, F.},
	title	    = {Flat optics with designer metasurfaces},
	journal     = NMAT,
	year	    = {2014},
	month	     = {Feb},
	volume	    = {13},
	number	    = {2},
	pages	    = {139-150},
	abstract    = {Conventional optical components such as lenses,
	  waveplates and holograms rely on light propagation over
	  distances much larger than the wavelength to shape
	  wavefronts. In this way substantial changes of the amplitude,
	  phase or polarization of light waves are gradually
	  accumulated along the optical path. This Review focuses on
	  recent developments on flat, ultrathin optical components
	  dubbed 'metasurfaces' that produce abrupt changes over the
	  scale of the free-space wavelength in the phase, amplitude
	  and/or polarization of a light beam. Metasurfaces are
	  generally created by assembling arrays of miniature,
	  anisotropic light scatterers (that is, resonators such as
	  optical antennas). The spacing between antennas and their
	  dimensions are much smaller than the wavelength. As a result
	  the metasurfaces, on account of Huygens principle, are able
	  to mould optical wavefronts into arbitrary shapes with
	  subwavelength resolution by introducing spatial variations in
	  the optical response of the light scatterers. Such gradient
	  metasurfaces go beyond the well-established technology of
	  frequency selective surfaces made of periodic structures and
	  are extending to new spectral regions the functionalities of
	  conventional microwave and millimetre-wave transmit-arrays
	  and reflect-arrays. Metasurfaces can also be created by using
	  ultrathin films of materials with large optical losses. By
	  using the controllable abrupt phase shifts associated with
	  reflection or transmission of light waves at the interface
	  between lossy materials, such metasurfaces operate like
	  optically thin cavities that strongly modify the light
	  spectrum. Technology opportunities in various spectral
	  regions and their potential advantages in replacing existing
	  optical components are discussed.},
	keywords      = {orbital angular-momentum; gray-scale masks;
	  broad-band; phase discontinuities; terahertz metamaterials;
	  plasmonic metasurfaces; photonic metamaterial;
	  light-propagation; diffractive-lens; high-efficiency},
	annote	    = {},
	database      = {WOS:000330182700019},
	citetimes      = {922},
	language      = {English},
	pdf	 = {NMAT_2014_13_00139.pdf},
	file	  = {:NMAT_2014_13_00139.pdf:pdf},
	doi	 = {10.1038/nmat3839},
        url      = {http://dx.doi.org/10.1038/nmat3839}
}

@Article{Kuznetsov:2016-846:SCI,
	author	    = {Kuznetsov, A. I. and Miroshnichenko, A. E. and
	  Brongersma, M. L. and Kivshar, {Yu}. S. and Luk'yanchuk, B.},
	title	    = {Optically resonant dielectric nanostructures},
	journal     = SCI,
	year	    = {2016},
	month	     = {Nov 18},
	volume	    = {354},
	number	    = {6314},
	pages	    = {846-854},
	abstract    = {Rapid progress in nanophotonics is driven by the
	  ability of optically resonant nanostructures to enhance
	  near-field effects controlling far-field scattering through
	  intermodal interference. A majority of such effects are
	  usually associated with plasmonic nanostructures. Recently, a
	  new branch of nanophotonics has emerged that seeks to
	  manipulate the strong, optically induced electric and
	  magnetic Mie resonances in dielectric nanoparticles with high
	  refractive index. In the design of optical nanoantennas and
	  metasurfaces, dielectric nanoparticles offer the opportunity
	  for reducing dissipative losses and achieving large resonant
	  enhancement of both electric and magnetic fields. We review
	  this rapidly developing field and demonstrate that the
	  magnetic response of dielectric nanostructures can lead to
	  novel physical effects and applications.},
	keywords      = {silicon nanoparticles; fano resonances;
	  magnetic response; light-scattering; visible wavelengths;
	  photonic crystals; high-transmission; metasurfaces;
	  generation; metamaterials},
	annote	    = {},
	database      = {WOS:000388531900030},
	citetimes      = {2},
	language      = {English},
	pdf	 = {SCI_2016_354_00846.pdf},
	file	  = {:SCI_2016_354_00846.pdf:pdf},
	doi	 = {10.1126/science.aag2472},
        url      = {http://dx.doi.org/10.1126/science.aag2472}
}

@Article{Arbabi:2015-937:NNANO,
	author	    = {Arbabi, A. and Horie, Y. and Bagheri, M. and
	  Faraon, A.},
	title	    = {Dielectric metasurfaces for complete control of
	  phase and polarization with subwavelength spatial resolution
	  and high transmission},
	journal     = NNANO,
	year	    = {2015},
	month	     = {Nov},
	volume	    = {10},
	number	    = {11},
	pages	    = {937-U190},
	abstract    = {Metasurfaces are planar structures that locally
	  modify the polarization, phase and amplitude of light in
	  reflection or transmission, thus enabling lithographically
	  patterned flat optical components with functionalities
	  controlled by design(1,2). Transmissive metasurfaces are
	  especially important, as most optical systems used in
	  practice operate in transmission. Several types of
	  transmissive metasurface have been realized(3-6), but with
	  either low transmission efficiencies or limited control over
	  polarization and phase. Here, we show a metasurface platform
	  based on high-contrast dielectric elliptical nanoposts that
	  provides complete control of polarization and phase with
	  subwavelength spatial resolution and an experimentally
	  measured efficiency ranging from 72\% to 97\%, depending on
	  the exact design. Such complete control enables the
	  realization of most free-space transmissive optical elements
	  such as lenses, phase plates, wave plates, polarizers,
	  beamsplitters, as well as polarization-switchable phase
	  holograms and arbitrary vector beam generators using the same
	  metamaterial platform.},
	keywords      = {vector beams; lenses; generation; reflectors;
	  gratings; elements},
	annote	    = {},
	database      = {WOS:000364528300009},
	citetimes      = {68},
	language      = {English},
	pdf	 = {NNANO_2015_10_00937.pdf},
	file	  = {:NNANO_2015_10_00937.pdf:pdf},
	doi	 = {10.1038/NNANO.2015.186},
        url      = {http://dx.doi.org/10.1038/NNANO.2015.186}
}

@Article{Cerjan:2017-253902:PRL,
	author	    = {Cerjan, A. and Fan, S. H.},
	title	    = {Achieving Arbitrary Control over Pairs of
	  Polarization States Using Complex Birefringent Metamaterials},
	journal     = PRL,
	year	    = {2017},
	month	     = {Jun 22},
	volume	    = {118},
	number	    = {25},
	pages	    = {253902-5},
	abstract    = {We demonstrate that the key to realizing
	  arbitrary control over pairs of polarization states of light,
	  i.e., transforming an arbitrarily polarized pair of input
	  states to an arbitrarily polarized pair of output states, is
	  the ability to generate pairs of states with orthogonal
	  polarizations from nonorthogonal pairs of initial states.
	  Then, we develop a new class of non-{H}ermitian metamaterials,
	  termed complex birefringent metamaterials, which are able to
	  do exactly this. Such materials could facilitate the
	  detection of small polarization changes in scattering
	  experiments as well as enable new polarization multiplexing
	  schemes in communications networks.},
	keywords      = {parity-time symmetry; liquid-crystal;
	  heterodyne; rotator; scheme},
	annote	    = {},
	database      = {WOS:000403940500005},
	citetimes      = {0},
	language      = {English},
	pdf	 = {PRL_2017_118_253902.pdf},
	file	  = {:PRL_2017_118_253902.pdf:pdf},
	doi	 = {10.1103/PhysRevLett.118.253902},
        url      = {http://dx.doi.org/10.1103/PhysRevLett.118.253902}
}
@article{titchener2018scalable,
  title={Scalable on-chip quantum state tomography},
  author={Titchener, James G and Gr{\"a}fe, Markus and Heilmann, Ren{\'e} and Solntsev, Alexander S and Szameit, Alexander and Sukhorukov, Andrey A},
  journal={npj Quantum Information},
  volume={4},
  number={1},
  pages={1--6},
  year={2018},
  publisher={Nature Publishing Group}
}
@article{menzel2010advanced,
  title={Advanced Jones calculus for the classification of periodic metamaterials},
  author={Menzel, Christoph and Rockstuhl, Carsten and Lederer, Falk},
  journal={Physical Review A},
  volume={82},
  number={5},
  pages={053811},
  year={2010},
  publisher={APS}
}
@Article{Lalanne:1996-779:JOSA,
	author	    = {Lalanne, P. and Morris, G. M.},
	title	    = {Highly improved convergence of the coupled-wave
	  method for TM polarization},
	journal     = JOSA,
	year	    = {1996},
	month	     = {Apr},
	volume	    = {13},
	number	    = {4},
	pages	    = {779-784},
	abstract    = {The coupled-wave method formulated by Moharam
	  and Gaylord [J. Opt. Sec. Am. 73, 451 (1983)] is known to be
	  slowly converging, especially for TM polarization of metallic
	  lamellar gratings. The slow convergence rate has been
	  analyzed in detail by Li and Haggans [J. Opt. Sec. Am. A 10,
	  1184 (1993)], who made clear that special care must be taken
	  when coupled-wave methods are used for TM polarization. By
	  reformulating the eigenproblem of the coupled-wave method, we
	  provide numerical evidence and argue that highly improved
	  convergence rates similar to the TE polarization case can be
	  obtained. The discussion includes both nonconical and conical
	  mountings.},
	keywords      = {coupled-wave methods; rigorous grating
	  analysis; diffractive optics;; diffraction; gratings},
	annote	    = {},
	database      = {WOS:A1996UB62300012},
	citetimes      = {632},
	NOlanguage      = {English},
	pdf	 = {JOSA_1996_13_00779.pdf},
	file	  = {:JOSA_1996_13_00779.pdf:pdf},
	doi	 = {10.1364/JOSAA.13.000779},
        url      = {https://doi.org/10.1364/JOSAA.13.000779}
}

@Article{Lalanne:1997-1592:JOSA,
	author	    = {Lalanne, P.},
	title	    = {Improved formulation of the coupled-wave method
	  for two-dimensional gratings},
	journal     = JOSA,
	year	    = {1997},
	month	     = {Jul},
	volume	    = {14},
	number	    = {7},
	pages	    = {1592-1598},
	abstract    = {A new formulation of the coupled-wave method for
	  two-dimensional gratings is proposed. It is based on
	  mathematical and physical results recently obtained for
	  one-dimensional gratings. Numerical evidence obtained for
	  many different diffraction problems, including dielectric,
	  metallic, volume, and surface-relief gratings, shows that the
	  new formulation outperforms the conventional one in terms of
	  convergence rates. The specific case of gratings with very
	  small thickness, for which opposite conclusions on the
	  convergence performance are obtained, is studied and
	  explained. The methodology can be applied to other numerical
	  techniques that rely on {F}ourier expansions of the
	  electromagnetic fields and on grating parameters such as the
	  permittivity and the permeability.},
	keywords      = {coupled-wave method; rigorous grating
	  analysis; diffractive optics;; efficient implementation;
	  binary gratings},
	annote	    = {},
	database      = {WOS:A1997XG64500026},
	citetimes      = {106},
	NOlanguage      = {English},
	pdf	 = {JOSA_1997_14_01592.pdf},
	file	  = {:JOSA_1997_14_01592.pdf:pdf},
	doi	 = {10.1364/JOSAA.14.001592},
        url      = {https://doi.org/10.1364/JOSAA.14.001592}
}

@Article{Brandt:1999-434:AMJP,
	author	    = {Brandt, H. E.},
	title	    = {Positive operator valued measure in quantum
	  information processing},
	journal     = AMJP,
	year	    = {1999},
	month	     = {May},
	volume	    = {67},
	number	    = {5},
	pages	    = {434-439},
	abstract    = {The positive operator valued measure (POVM),
	  also known as the probability operator valued measure, is
	  useful in quantum information processing, The POVM consists
	  of a set of non-negative quantum-mechanical {H}ermitian
	  operators that add up to the identity. The probability that a
	  quantum system is in a particular state is given by the
	  expectation value of the POVM operator corresponding to that
	  state. Following a brief review of the mathematics and
	  history of POVMs in quantum theory, and an expository
	  discussion of the quantum mechanics of photonic qubits, a
	  particular implementation of a POVM for use in the
	  measurement of photonic qubits is reviewed.},
	keywords      = {nonorthogonal states; cryptography},
	annote	    = {},
	database      = {WOS:000079919300013},
	citetimes      = {39},
	language      = {English},
	pdf	 = {AMJP_1999_67_00434.pdf},
	file	  = {:AMJP_1999_67_00434.pdf:pdf},
	doi	 = {10.1119/1.19280},
        url      = {https://doi.org/10.1119/1.19280}
}

@Article{Hamieh:2004-52325:PRA,
	author	    = {Hamieh, S. and Kobes, R. and Zaraket, H.},
	title	    = {Positive-operator-valued measure optimization of
	  classical correlations},
	journal     = PRA,
	year	    = {2004},
	month	     = {Nov},
	volume	    = {70},
	number	    = {5},
	pages	    = {052325},
	abstract    = {We study the problem of optimization over
	  positive-operator-valued measures to extract classical
	  correlation in a bipartite quantum system. The proposed
	  method is applied to binary states only. Moreover, to
	  illustrate this method, an explicit example is studied in
	  detail.},
	keywords      = {quantum; information},
	annote	    = {},
	database      = {WOS:000225479000057},
	citetimes      = {91},
	language      = {English},
	pdf	 = {PRA_2004_70_52325.pdf},
	file	  = {:PRA_2004_70_52325.pdf:pdf},
	doi	 = {10.1103/PhysRevA.70.052325},
        url      = {https://doi.org/10.1103/PhysRevA.70.052325}
}

@Article{Ziman:2008-62112:PRA,
	author	    = {Ziman, M.},
	title	    = {Process positive-operator-valued measure: A
	  mathematical framework for the description of process
	  tomography experiments},
	journal     = PRA,
	year	    = {2008},
	month	     = {Jun},
	volume	    = {77},
	number	    = {6},
	pages	    = {062112},
	abstract    = {We introduce a mathematical framework for the
	  description of measurements of quantum processes. Using this
	  framework, process estimation problems can be treated in a
	  similar way as state estimation problems, only replacing the
	  concept of positive-operator-valued measure (POVM) by the
	  concept of process POVM (PPOVM). In particular, we will show
	  that any measurement of qudit channels can be described by a
	  collection of effects (positive operators) defined on a
	  two-qudit system. However, the effects forming a PPOVM are
	  not normalized in the usual sense. We will demonstrate the
	  use of this formalism in discrimination problems by showing
	  that perfect channel discrimination is equivalent to a
	  specific unambiguous state discrimination.},
	keywords      = {quantum; discrimination; states},
	annote	    = {},
	database      = {WOS:000257288800034},
	citetimes      = {43},
	language      = {English},
	pdf	 = {PRA_2008_77_62112.pdf},
	file	  = {:PRA_2008_77_62112.pdf:pdf},
	doi	 = {10.1103/PhysRevA.77.062112},
        url      = {https://doi.org/10.1103/PhysRevA.77.062112}
}

@Article{Filippov:2010-32:JRLR,
	author	    = {Filippov, S. N. and Man'ko, V. I.},
	title	    = {Inverse spin-s portrait and representation of qudit states by single probability vectors},
	journal     = JRLR,
	year	    = {2010},
	month	     = {Jan},
	volume	    = {31},
	number	    = {1},
	pages	    = {32-54},
	abstract    = {Using the tomographic probability representation
	  of qudit states and the inverse spin-portrait method, we
	  suggest a bijective map of the qudit density operator onto a
	  single probability distribution. Within the framework of the
	  approach proposed, any quantum spin-j state is associated
	  with the (2j+1)(4j+1)-dimensional probability vector whose
	  components are labeled by spin projections and points on the
	  sphere S-2. Such a vector has a clear physical meaning and
	  can be relatively easily measured. Quantum states form a
	  convex subset of the 2j(4j + 3) simplex, with the boundary
	  being illustrated for qubits (j = 1/2) and qutrits (j = 1). A
	  relation to the (2j + 1) 2and (2j + 1)(2j + 2)-dimensional
	  probability vectors is established in terms of spin-s
	  portraits. We also address an auxiliary problem of the
	  optimum reconstruction of qudit states, where the optimality
	  implies a minimum relative error of the density matrix due to
	  the errors in measured probabilities.},
	keywords      = {spin tomography; spin portrait; qubit; qudit;
	  probability representation;; density-matrix; star-product;
	  quantum-state; duality; symbols},
	annote	    = {},
	database      = {WOS:000276236200004},
	citetimes      = {21},
	language      = {English},
	pdf	 = {JRLR_2010_31_00032.pdf},
	file	  = {:JRLR_2010_31_00032.pdf:pdf},
	doi	 = {10.1007/s10946-010-9122-x},
        url      = {https://doi.org/10.1007/s10946-010-9122-x}
}


@Article{Bogdanov:2010-10404:PRL,
	author	    = {Bogdanov, Y. I. and Brida, G. and Genovese, M.
	  and Kulik, S. P. and Moreva, E. V. and Shurupov, A. P.},
	title	    = {Statistical Estimation of the Efficiency of
	  Quantum State Tomography Protocols},
	journal     = PRL,
	year	    = {2010},
	month	     = {Jul 1},
	volume	    = {105},
	number	    = {1},
	pages	    = {010404-4},
	abstract    = {A novel operational method for estimating the
	  efficiency of quantum state tomography protocols is
	  suggested. It is based on a priori estimation of the quality
	  of an arbitrary protocol by means of universal asymptotic
	  fidelity distribution and condition number, which takes
	  minimal value for better protocol. We prove the adequacy of
	  the method both with numerical modeling and through the
	  experimental realization of several practically important
	  protocols of quantum state tomography.},
	keywords      = {},
	annote	    = {},
	database      = {WOS:000279481000001},
	citetimes      = {5},
	language      = {English},
	pdf	 = {PRL_2010_105_10404.pdf},
	file	  = {:PRL_2010_105_10404.pdf:pdf},
	doi	 = {10.1103/PhysRevLett.105.010404},
        url      = {http://dx.doi.org/10.1103/PhysRevLett.105.010404}
}


@Article{Titchener:2016-4079:OL,
	author	    = {Titchener, J. G. and Solntsev, A. S. and
	  Sukhorukov, A. A.},
	title	    = {Two-photon tomography using on-chip quantum
	  walks},
	journal     = OL,
	year	    = {2016},
	month	     = {Sep 1},
	volume	    = {41},
	number	    = {17},
	pages	    = {4079-4082},
	abstract    = {We present an approach to quantum tomography
	  based on first expanding a quantum state across extra degrees
	  of freedom and then exploiting the introduced sparsity to
	  perform reconstruction. We formulate its application to
	  photonic circuits and show that measured spatial photon
	  correlations at the output of a specially tailored
	  discrete-continuous quantum walk can enable full
	  reconstruction of any two-photon spatially entangled and
	  mixed state at the input. This approach does not require any
	  tunable elements, so it is well suited for integration with
	  on-chip superconducting photon detectors.},
	keywords      = {states; optics},
	annote	    = {},
	database      = {WOS:000384120100043},
	citetimes      = {0},
	language      = {English},
	pdf	 = {OL_2016_41_04079.pdf},
	file	  = {:OL_2016_41_04079.pdf:pdf},
	doi	 = {10.1364/OL.41.004079},
        url      = {https://doi.org/10.1364/OL.41.004079}
}

@Article{Oren:2017-993:OPT,
	author	    = {Oren, D. and Mutzafi, M. and Eldar, Y. C. and
	  Segev, M.},
	title	    = {Quantum state tomography with a single
	  measurement setup},
	journal     = OPT,
	year	    = {2017},
	month	     = {Aug 20},
	volume	    = {4},
	number	    = {8},
	pages	    = {993-999},
	abstract    = {The field of quantum information relies on the
	  crucial issue of characterizing quantum states from
	  measurements. This is performed through a process called
	  quantum state tomography (QST). However, QST requires a large
	  number of measurements, each derived from a different
	  physical observable corresponding to a different experimental
	  setup. Changing the setup results in unwanted changes to the
	  data, prolongs the measurement, and impairs assumptions made
	  about noise. Here, we propose to overcome these drawbacks by
	  performing QST with a single observable. A single observable
	  can often be realized by a single setup, thereby considerably
	  reducing the experimental effort. However, the information
	  contained in a single observable is insufficient for full
	  QST. To overcome the lack of sufficient measurements in a
	  single observable, we increase the system dimension by adding
	  an ancilla that couples to the information in the system and
	  exploit the fact that the sought state is often close to a
	  pure state. We demonstrate our approach on multiphoton states
	  by recovering structured quantum states from a single
	  observable in a single experimental setup.},
	keywords      = {matrix completion; phase-retrieval; linear
	  optics; superresolution; interferometers; entanglement;
	  entries; physics; light},
	annote	    = {},
	database      = {WOS:000407909800026},
	citetimes      = {10},
	language      = {English},
	pdf	 = {OPT_2017_04_00993.pdf},
	file	  = {:OPT_2017_04_00993.pdf:pdf},
	doi	 = {10.1364/OPTICA.4.000993},
        url      = {https://doi.org/10.1364/OPTICA.4.000993}
}

@Article{Titchener:2018-19:NPJQI,
	author	    = {Titchener, J. G. and Grafe, M. and Heilmann, R.
	  and Solntsev, A. S. and Szameit, A. and Sukhorukov, A. A.},
	title	    = {Scalable on-chip quantum state tomography},
	journal     = NPJQI,
	year	    = {2018},
	month	     = {Mar 8},
	volume	    = {4},
	number	    = {},
	pages	    = {19},
	abstract    = {Quantum information systems are on a path to
	  vastly exceed the complexity of any classical device. The
	  number of entangled qubits in quantum devices is rapidly
	  increasing, and the information required to fully describe
	  these systems scales exponentially with qubit number. This
	  scaling is the key benefit of quantum systems, however it
	  also presents a severe challenge. To characterize such
	  systems typically requires an exponentially long sequence of
	  different measurements, becoming highly resource demanding
	  for large numbers of qubits. Here we propose and demonstrate
	  a novel and scalable method for characterizing quantum
	  systems based on expanding a multiphoton state to larger
	  dimensionality. We establish that the complexity of this new
	  measurement technique only scales linearly with the number of
	  qubits, while providing a tomographically complete set of
	  data without a need for reconfigurability. We experimentally
	  demonstrate an integrated photonic chip capable of measuring
	  two- and three-photon quantum states with statistical
	  reconstruction fidelity of 99.71\%.},
	keywords      = {interference; entanglement; detectors; light},
	annote	    = {},
	database      = {WOS:000428600000001},
	citetimes      = {0},
	language      = {English},
	pdf	 = {NPJQI_2018_04_00019.pdf},
	file	  = {:NPJQI_2018_04_00019.pdf:pdf},
	doi	 = {10.1038/s41534-018-0063-5},
        url      = {https://doi.org/10.1038/s41534-018-0063-5}
}

@Article{Bayraktar:2016-20105:PRA,
	author	    = {Bayraktar, O. and Swillo, M. and Canalias, C.
	  and Bjork, G.},
	title	    = {Quantum-polarization state tomography},
	journal     = PRA,
	year	    = {2016},
	month	     = {Aug 30},
	volume	    = {94},
	number	    = {2},
	pages	    = {020105},
	abstract    = {We propose and demonstrate a method for
	  quantum-state tomography of qudits encoded in the quantum
	  polarization of N-photon states. This is achieved by
	  distributing N photons nondeterministically into three paths
	  and their subsequent projection, which for N = 1 is
	  equivalent to measuring the {S}tokes (or Pauli) operators. The
	  statistics of the recorded N-fold coincidences determines the
	  unknown N-photon polarization state uniquely. The proposed,
	  fixed setup manifestly rules out any systematic measurement
	  errors due to moving components and allows for simple
	  switching between tomography of different states, which makes
	  it ideal for adaptive tomography schemes.},
	keywords      = {},
	annote	    = {},
	database      = {WOS:000382123400002},
	citetimes      = {0},
	language      = {English},
	pdf	 = {PRA_2016_94_20105.pdf},
	file	  = {:PRA_2016_94_20105.pdf:pdf},
	doi	 = {10.1103/PhysRevA.94.020105},
        url      = {https://doi.org/10.1103/PhysRevA.94.020105}
}

@Book{Kok:2010:OpticalQuantum,
        AUTHOR = {P. Kok and B. W. Lovett},
        TITLE = {{Introduction to Optical Quantum Information Processing}},
        publisher = {Cambridge University Press},
        address = {Cambridge},
        numpages = {504},
        YEAR = {2010},
        isbn={9781139193658},
        doi = {10.1017/CBO9781139193658},
        url = {https://doi.org/10.1017/CBO9781139193658}
}


@Article{Ling:2006-22309:PRA,
	author	    = {Ling, A. and Soh, K. P. and Lamas-Linares, A.
	  and Kurtsiefer, C.},
	title	    = {Experimental polarization state tomography using
	  optimal polarimeters},
	journal     = PRA,
	year	    = {2006},
	month	     = {Aug},
	volume	    = {74},
	number	    = {2},
	pages	    = {022309},
	abstract    = {We report on the experimental implementation of
	  a polarimeter based on a scheme known to be optimal for
	  obtaining the polarization vector of ensembles of spin-1/2
	  quantum systems and the alignment procedure for this
	  polarimeter. We also show how to use this polarimeter to
	  estimate the polarization state for identically prepared
	  ensembles of single photons and photon pairs and extend the
	  method to obtain the density matrix for generic multiphoton
	  states. State reconstruction and performance of the
	  polarimeter is illustrated by actual measurements on
	  identically prepared ensembles of single photons and
	  polarization entangled photon pairs.},
	keywords      = {of-amplitude photopolarimeter; beam-splitters;
	  quantum states; optimization; ensembles; angles},
	annote	    = {},
	database      = {WOS:000240238300026},
	citetimes      = {53},
	language      = {English},
	pdf	 = {PRA_2006_74_22309.pdf},
	file	  = {:PRA_2006_74_22309.pdf:pdf},
	doi	 = {10.1103/PhysRevA.74.022309},
        url      = {https://doi.org/10.1103/PhysRevA.74.022309}
}

@Article{Zhao:2015-42101:PRA,
	author	    = {Zhao, Y. Y. and Yu, N. K. and Kurzynski, P. and
	  Xiang, G. Y. and Li, C. F. and Guo, G. C.},
	title	    = {Experimental realization of generalized qubit
	  measurements based on quantum walks},
	journal     = PRA,
	year	    = {2015},
	month	     = {Apr 6},
	volume	    = {91},
	number	    = {4},
	pages	    = {042101},
	abstract    = {We report an experimental implementation of a
	  single-qubit generalized measurement scenario, the
	  positive-operator valued measure (POVM), based on a quantum
	  walk model. The qubit is encoded in a single-photon
	  polarization. The photon performs a quantum walk on an array
	  of optical elements, where the polarization-dependent
	  translation is performed via birefringent beam displacers and
	  a change of the polarization is implemented with the help of
	  wave plates. We implement: (i) trine POVM, i.e., the POVM
	  elements uniformly distributed on an equatorial plane of the
	  {B}loch sphere; (ii) symmetric-informationally-complete (SIC)
	  POVM; and (iii) unambiguous discrimination of two
	  nonorthogonal qubit states.},
	keywords      = {},
	annote	    = {},
	database      = {WOS:000352187900002},
	citetimes      = {21},
	language      = {English},
	pdf	 = {PRA_2015_91_42101.pdf},
	file	  = {:PRA_2015_91_42101.pdf:pdf},
	doi	 = {10.1103/PhysRevA.91.042101},
        url      = {https://doi.org/10.1103/PhysRevA.91.042101}
}

@Article{Zhang:2016-32137:PRA,
	author	    = {Zhang, L. and Chan, K. W. C. and Verma, P. K.},
	title	    = {Universal optimal estimation of the polarization
	  of light with arbitrary photon statistics},
	journal     = PRA,
	year	    = {2016},
	month	     = {Mar 30},
	volume	    = {93},
	number	    = {3},
	pages	    = {032137},
	abstract    = {A universal and optimal method for the
	  polarimetry of light with arbitrary photon statistics is
	  presented. The method is based on the continuous
	  maximum-likelihood positive operator-valued measure (ML-POVM)
	  for pure polarization states over the surface of the {B}loch
	  sphere. The success probability and the mean fidelity are
	  used as the figures of merit to show its performance. The
	  POVM is found to attain the collective bound of polarization
	  estimation with respect to the mean fidelity. As
	  demonstrations, explicit results for the N photon Fock state,
	  the phase-randomized coherent state (Poisson distribution),
	  and the thermal light are obtained. It is found that the
	  estimation performances for the Fock state and the Poisson
	  distribution are almost identical, while that for the thermal
	  light is much worse. This suggests that thermal light leaks
	  less information to an eavesdropper and hence could
	  potentially provide more security in polarization-encoded
	  quantum communication protocols than a single-mode laser beam
	  as customarily considered. Finally, comparisons against an
	  optimal adaptive measurement with classical communications
	  are made to show the better and more stable performance of
	  the continuous ML-POVM.},
	keywords      = {quantum; ensembles; states},
	annote	    = {},
	database      = {WOS:000373101300002},
	citetimes      = {2},
	language      = {English},
	pdf	 = {PRA_2016_93_32137.pdf},
	file	  = {:PRA_2016_93_32137.pdf:pdf},
	doi	 = {10.1103/PhysRevA.93.032137},
        url      = {https://doi.org/10.1103/PhysRevA.93.032137}
}

@Article{Ahnert:2005-12330:PRA,
	author	    = {Ahnert, S. E. and Payne, M. C.},
	title	    = {General implementation of all possible
	  positive-operator-value measurements of single-photon
	  polarization states},
	journal     = PRA,
	year	    = {2005},
	month	     = {Jan},
	volume	    = {71},
	number	    = {1},
	pages	    = {012330},
	abstract    = {Positive-operator-value measures (POVM's) are
	  the most general class of quantum measurements. We propose a
	  setup in which all possible POVM's of a single-photon
	  polarization state (corresponding to all possible sets of
	  two-dimensional Kraus operators) can be implemented easily
	  using linear optics elements. This method makes it possible
	  to experimentally realize any projective orthogonal,
	  projective nonorthogonal or nonprojective sets of any number
	  of POVM operators. Furthermore, our implementation only
	  requires vacuum ancillas and is deterministic rather than
	  probabilistic. Thus it realizes every POVM with the correct
	  set of output states. We give the settings required to
	  implement two different well-known nonorthogonal projective
	  POVM's.},
	keywords      = {},
	annote	    = {},
	database      = {WOS:000227283300056},
	citetimes      = {34},
	language      = {English},
	pdf	 = {PRA_2005_71_12330.pdf},
	file	  = {:PRA_2005_71_12330.pdf:pdf},
	doi	 = {10.1103/PhysRevA.71.012330},
        url      = {https://doi.org/10.1103/PhysRevA.71.012330}
}

@Article{Yordanov:2019-62317:PRA,
	author	    = {Yordanov, Y. S. and Barnes, C. H. W.},
	title	    = {Implementation of a general single-qubit
	  positive operator-valued measure on a circuit-based quantum
	  computer},
	journal     = PRA,
	year	    = {2019},
	month	     = {Dec 13},
	volume	    = {100},
	number	    = {6},
	pages	    = {062317},
	abstract    = {We derive a deterministic protocol to implement
	  a general single-qubit positive operator-valued measure
	  (POVM) on near-term circuit-based quantum computers. The
	  protocol has a modular structure such that an n-element POVM
	  is implemented as a sequence of (n - 1) circuit modules. Each
	  module performs a two-element POVM. Two variations of the
	  protocol are suggested-one optimal in terms of number of
	  ancilla qubits, the other optimal in terms of number of qubit
	  gate operations and quantum circuit depth. We use the
	  protocol to implement twoand three-element POVMs on two
	  publicly available quantum computing devices. The results we
	  obtain suggest that implementing nontrivial POVMs could be
	  within the reach of the current noisy quantum computing
	  devices.},
	keywords      = {gates},
	annote	    = {},
	database      = {WOS:000502777700003},
	citetimes      = {1},
	language      = {English},
	pdf	 = {PRA_2019_100_62317.pdf},
	file	  = {:PRA_2019_100_62317.pdf:pdf},
	doi	 = {10.1103/PhysRevA.100.062317},
        url      = {https://doi.org/10.1103/PhysRevA.100.062317}
}

@Article{Barnett:2009-238:ADOP,
	author	    = {Barnett, S. M. and Croke, S.},
	title	    = {Quantum state discrimination},
	journal     = ADOP,
	year	    = {2009},
	month	     = {Apr},
	volume	    = {1},
	number	    = {2},
	pages	    = {238-278},
	abstract    = {It is a fundamental consequence of the
	  superposition principle for quantum states that there must
	  exist nonorthogonal states, that is, states that, although
	  different, have a nonzero overlap. This finite overlap means
	  that there is no way of determining with certainty in which
	  of two such states a given physical system has been prepared.
	  We review the various strategies that have been devised to
	  discriminate optimally between nonorthogonal states and some
	  of the optical experiments that have been performed to
	  realize these.},
	keywords      = {unambiguous discrimination; optimal
	  distinction; information; strategies; cloning;
	  distinguishability; communication; differentiate;
	  cryptography; transmission},
	annote	    = {},
	database      = {WOS:000208844200001},
	citetimes      = {164},
	language      = {English},
	pdf	 = {ADOP_2009_01_00238.pdf},
	file	  = {:ADOP_2009_01_00238.pdf:pdf},
	doi	 = {10.1364/AOP.1.000238},
        url      = {https://doi.org/10.1364/AOP.1.000238}
}

@Article{vanLoock:2006-62320:PRA,
	author	    = {van Loock, P. and Nemoto, K. and Munro, W. J.
	  and Raynal, P. and Lutkenhaus, N.},
	title	    = {Implementing nonprojective measurements via
	  linear optics: An approach based on optimal quantum-state
	  discrimination},
	journal     = PRA,
	year	    = {2006},
	month	     = {Jun},
	volume	    = {73},
	number	    = {6},
	pages	    = {062320},
	abstract    = {We discuss the problem of implementing
	  generalized measurements [positive operator-valued measures
	  (POVMs)] with linear optics, either based upon a static
	  linear array or including conditional dynamics. In our
	  approach, a given POVM shall be identified as a solution to
	  an optimization problem for a chosen cost function. We
	  formulate a general principle: the implementation is only
	  possible if a linear-optics circuit exists for which the
	  quantum mechanical optimum (minimum) is still attainable
	  after dephasing the corresponding quantum states. The general
	  principle enables us, for instance, to derive a set of
	  necessary conditions for the linear-optics implementation of
	  the POVM that realizes the quantum mechanically optimal
	  unambiguous discrimination of two pure nonorthogonal states.
	  This extends our previous results on projection measurements
	  and the exact discrimination of orthogonal states.},
	keywords      = {nonorthogonal states; differentiate;
	  teleportation; realization; computation},
	annote	    = {},
	database      = {WOS:000238694900053},
	citetimes      = {1},
	language      = {English},
	pdf	 = {PRA_2006_73_62320.pdf},
	file	  = {:PRA_2006_73_62320.pdf:pdf},
	doi	 = {10.1103/PhysRevA.73.062320},
        url      = {https://doi.org/10.1103/PhysRevA.73.062320}
}

@Article{Ahnert:2006-22333:PRA,
	author	    = {Ahnert, S. E. and Payne, M. C.},
	title	    = {All possible bipartite positive-operator-value
	  measurements of two-photon polarization states},
	journal     = PRA,
	year	    = {2006},
	month	     = {Feb},
	volume	    = {73},
	number	    = {2},
	pages	    = {022333},
	abstract    = {Here we propose an implementation of all
	  possible positive-operator-value measures (POVMs) of
	  two-photon polarization states. POVMs are the most general
	  class of quantum measurements. Our setup requires linear
	  optics, {B}ell state measurements, and an entangled
	  three-photon ancilla state, which can be prepared separately
	  and in advance (or "off-line"). As an example we give the
	  detailed settings for a simultaneous measurement of all four
	  {B}ell states for an arbitrary two-photon polarization state,
	  which is impossible with linear optics alone.},
	keywords      = {fredkin gate; teleportation},
	annote	    = {},
	database      = {WOS:000235668100072},
	citetimes      = {18},
	language      = {English},
	pdf	 = {PRA_2006_73_22333.pdf},
	file	  = {:PRA_2006_73_22333.pdf:pdf},
	doi	 = {10.1103/PhysRevA.73.022333},
        url      = {https://doi.org/10.1103/PhysRevA.73.022333}
}

@Article{Sudha:2008-874:JOSA,
	author	    = {Sudha and Rao, A. V. G. and Devi, A. R. U. and
	  Rajagopal, A. K.},
	title	    = {Positive-operator-valued-measure view of the
	  ensemble approach to polarization optics},
	journal     = JOSA,
	year	    = {2008},
	month	     = {Apr},
	volume	    = {25},
	number	    = {4},
	pages	    = {874-880},
	abstract    = {The statistical ensemble formalism of Kim et al.
	  [J. Opt. Soc. Am. A 4, 433 (1987)] offers a realistic model
	  for characterizing the effect of stochastic nonimage-forming
	  optical media on the state of polarization of transmitted
	  light. With suitable choice of the Jones ensemble, various
	  Mueller transformations-some of which are hitherto
	  unknown-are deduced. It is observed that the ensemble
	  approach is formally identical to the
	  positive-operator-valued measures (POVMs) on the quantum
	  density matrix. This observation, in combination with the
	  recent suggestion by Ahnert and Payne [Phys. Rev. A 71,
	  012330-1 (2005)]-in the context of generalized quantum
	  measurement on single photon polarization states-that linear
	  optics elements can be employed in setting up all possible
	  POVMs enables us to propose a way of realizing different
	  types of Mueller devices.},
	keywords      = {mueller matrices; depolarization criterion;
	  jones},
	annote	    = {},
	database      = {WOS:000255297100006},
	citetimes      = {4},
	language      = {English},
	pdf	 = {JOSA_2008_25_00874.pdf},
	file	  = {:JOSA_2008_25_00874.pdf:pdf},
	doi	 = {10.1364/JOSAA.25.000874},
        url      = {https://doi.org/10.1364/JOSAA.25.000874}
}

@Article{Florez:2018-23108:RSI,
	author	    = {Florez, J. and Carlson, N. J. and Nacke, C. H.
	  and Giner, L. and Lundeen, J. S.},
	title	    = {A variable partially polarizing beam splitter},
	journal     = RSI,
	year	    = {2018},
	month	     = {Feb},
	volume	    = {89},
	number	    = {2},
	pages	    = {023108},
	abstract    = {We present designs for variably polarizing beam
	  splitters. These are beam splitters allowing the complete and
	  independent control of the horizontal and vertical
	  polarization splitting ratios. They have quantum optics and
	  quantum information applications, such as quantum logic gates
	  for quantum computing and non-local measurements for quantum
	  state estimation. At the heart of each design is an
	  interferometer. We experimentally demonstrate one particular
	  implementation, a displaced {S}agnac interferometer
	  configuration, that provides an inherent instability to air
	  currents and vibrations. Furthermore, this design does not
	  require any custom-made optics but only common components
	  which can be easily found in an optics laboratory. Published
	  by AIP Publishing.},
	keywords      = {},
	annote	    = {},
	database      = {WOS:000426583500008},
	citetimes      = {3},
	language      = {English},
	pdf	 = {RSI_2018_89_23108.pdf},
	file	  = {:RSI_2018_89_23108.pdf:pdf},
	doi	 = {10.1063/1.5004805},
        url      = {https://doi.org/10.1063/1.5004805}
}

@Article{Miranowicz:2014-62123:PRA,
	author	    = {Miranowicz, A. and Bartkiewicz, K. and Perina,
	  J. and Koashi, M. and Imoto, N. and Nori, F.},
	title	    = {Optimal two-qubit tomography based on local and
	  global measurements: Maximal robustness against errors as
	  described by condition numbers},
	journal     = PRA,
	year	    = {2014},
	month	     = {Dec 18},
	volume	    = {90},
	number	    = {6},
	pages	    = {062123-12},
	abstract    = {We present an error analysis of various
	  tomographic protocols based on the linear inversion for the
	  reconstruction of an unknown two-qubit state. We solve the
	  problem of finding a tomographic protocol which is the most
	  robust against errors in terms of the lowest value (i.e.,
	  equal to 1) of a condition number, as required by the
	  Gastinel-Kahan theorem. In contrast, standard tomographic
	  protocols, including those based on mutually unbiased bases,
	  are nonoptimal for determining all the 16 elements of an
	  unknown two-qubit density matrix. Our method is based on the
	  measurements of the 16 generalized Pauli operators, where
	  twelve of them can be locally measured, and the other four
	  require nonlocal Bell measurements. Our method corresponds to
	  selectively measuring, one by one, all the real and imaginary
	  elements of an unknown two-qubit density matrix. We describe
	  two experimentally feasible setups of this protocol for the
	  optimal reconstruction of two photons in an unknown
	  polarization state using conventional detectors and
	  linear-optical elements. Moreover, we define the operators
	  for the optimal reconstruction of the states of multiqubit or
	  multilevel (qudit) systems.},
	keywords      = {density-matrix reconstruction; quantum state
	  tomography; dimensions},
	annote	    = {},
	database      = {WOS:000349259400003},
	citetimes      = {1},
	language      = {English},
	pdf	 = {PRA_2014_90_62123.pdf},
	file	  = {:PRA_2014_90_62123.pdf:pdf},
	doi	 = {10.1103/PhysRevA.90.062123},
        url      = {http://dx.doi.org/10.1103/PhysRevA.90.062123}
}

@Article{Bogdanov:2013-35012:NJP,
	author	    = {Bogdanov, Y. I. and Kalinkin, A. A. and Kulik,
	  S. P. and Moreva, E. V. and Shershulin, V. A.},
	title	    = {Quantum polarization transformations in
	  anisotropic dispersive media},
	journal     = NJP,
	year	    = {2013},
	month	     = {Mar 12},
	volume	    = {15},
	number	    = {},
	pages	    = {035012},
	abstract    = {Based on the concept of chi-matrix and
	  Choi-Jamiolkowski states we develop the approach of quantum
	  process reconstruction. The key part of the work is devoted
	  to the adequacy of applied reconstruction models. The
	  approach is tested with the statistical reconstruction of the
	  polarization transformations in anisotropic and dispersive
	  media realized by means of quartz plates and taking into
	  account the spectral structure of input polarization states.},
	keywords      = {maps},
	annote	    = {},
	database      = {WOS:000316187400001},
	citetimes      = {8},
	language      = {English},
	pdf	 = {NJP_2013_15_35012.pdf},
	file	  = {:NJP_2013_15_35012.pdf:pdf},
	doi	 = {10.1088/1367-2630/15/3/035012},
        url      = {https://doi.org/10.1088/1367-2630/15/3/035012}
}

@Article{Tabia:2012-62107:PRA,
	author	    = {Tabia, G. N. M.},
	title	    = {Experimental scheme for qubit and qutrit
	  symmetric informationally complete positive operator-valued
	  measurements using multiport devices},
	journal     = PRA,
	year	    = {2012},
	month	     = {Dec 14},
	volume	    = {86},
	number	    = {6},
	pages	    = {062107},
	abstract    = {It is crucial for various quantum information
	  processing tasks that the state of a quantum system can be
	  determined reliably and efficiently from general quantum
	  measurements. One important class of measurements for this
	  purpose is symmetric informationally complete positive
	  operator-valued measurements (SIC-POVMs). SIC-POVMs have the
	  advantage of providing an unbiased estimator for the quantum
	  state with the minimal number of outcomes needed for full
	  tomography. By virtue of Naimark's dilation theorem, any POVM
	  can always be realized with a suitable coupling between the
	  system and an auxiliary system and by performing a projective
	  measurement on the joint system. In practice, finding the
	  appropriate coupling is rather nontrivial. Here we propose an
	  experimental design for directly implementing SIC-POVMs using
	  multiport devices and path-encoded qubits and qutrits, the
	  utility of which has recently been demonstrated by several
	  experimental groups around the world. Furthermore, we
	  describe how these multiports can be attained in practice
	  with an integrated photonic system composed of nested linear
	  optical elements. DOI: 10.1103/PhysRevA.86.062107},
	keywords      = {wave-guides; quantum; silicon},
	annote	    = {},
	database      = {WOS:000312363300001},
	citetimes      = {20},
	language      = {English},
	pdf	 = {PRA_2012_86_62107.pdf},
	file	  = {:PRA_2012_86_62107.pdf:pdf},
	doi	 = {10.1103/PhysRevA.86.062107},
        url      = {https://doi.org/10.1103/PhysRevA.86.062107}
}

@Article{Bogdanov:2010-686:JETPL,
	author	    = {Bogdanov, Y. I. and Kulik, S. P. and Moreva, E.
	  V. and Tikhonov, I. V. and Gavrichenko, A. K.},
	title	    = {Optimization of a quantum tomography protocol
	  for polarization qubits},
	journal     = JETPL,
	year	    = {2010},
	month	     = {Jun},
	volume	    = {91},
	number	    = {12},
	pages	    = {686-692},
	abstract    = {An operational method has been proposed for
	  estimating the efficiency of quantum cryptography protocols
	  for quantum states with discrete variables. The method is
	  based on the estimate of the quality of the protocol by means
	  of a universal asymptotic distribution of the characteristic
	  of the accuracy of the reconstruction of the quantum state,
	  which is called fidelity. For a specially designed
	  measurement matrix, the condition number, which is minimal
	  for the optimal protocol, is introduced. The method has been
	  tested in a numerical simulation and real experiments with
	  polarization qubits. It has been shown that the optimal
	  choice of a polarization transformer makes it possible to
	  strongly improve the quality of the reconstruction of
	  states.},
	keywords      = {},
	annote	    = {},
	database      = {WOS:000281041500014},
	citetimes      = {11},
	language      = {English},
	pdf	 = {JETPL_2010_91_00686.pdf},
	file	  = {:JETPL_2010_91_00686.pdf:pdf},
	doi	 = {10.1134/S0021364010120143},
        url      = {https://doi.org/10.1134/S0021364010120143}
}

@Article{Azzam:2016-1396:JOSA,
	author	    = {Azzam, R. M. A.},
	title	    = {{S}tokes-vector and Mueller-matrix polarimetry
	  [Invited]},
	journal     = JOSA,
	year	    = {2016},
	month	     = {Jul 1},
	volume	    = {33},
	number	    = {7},
	pages	    = {1396-1408},
	abstract    = {This paper reviews the current status of
	  instruments for measuring the full 4 x 1 {S}tokes vector S,
	  which describes the state of polarization (SOP) of totally or
	  partially polarized light, and the 4 x 4 Mueller matrix M,
	  which determines how the SOP is transformed as light
	  interacts with a material sample or an optical element or
	  system. The principle of operation of each instrument is
	  briefly explained by using the {S}tokes-Mueller calculus. The
	  development of fast, automated, imaging, and spectroscopic
	  instruments over the last 50 years has greatly expanded the
	  range of applications of optical polarimetry and ellipsometry
	  in almost every branch of science and technology. Current
	  challenges and future directions of this important branch of
	  optics are also discussed.},
	keywords      = {of-amplitude photopolarimeter; in-line
	  polarimeter; 4-detector photopolarimeter; polarization state;
	  spectroscopic ellipsometry; synchrotron-radiation; imaging
	  polarimetry; monochromatic light; conical diffraction;
	  optical-elements},
	annote	    = {},
	database      = {WOS:000379753000029},
	citetimes      = {75},
	language      = {English},
	pdf	 = {JOSA_2016_33_01396.pdf},
	file	  = {:JOSA_2016_33_01396.pdf:pdf},
	doi	 = {10.1364/JOSAA.33.001396},
        url      = {https://doi.org/10.1364/JOSAA.33.001396}
}

@Article{deBurgh:2008-52122:PRA,
	author	    = {de Burgh, M. D. and Langford, N. K. and Doherty,
	  A. C. and Gilchrist, A.},
	title	    = {Choice of measurement sets in qubit tomography},
	journal     = PRA,
	year	    = {2008},
	month	     = {Nov},
	volume	    = {78},
	number	    = {5},
	pages	    = {052122},
	abstract    = {Optimal generalized measurements for state
	  estimation are well understood. However, practical quantum
	  state tomography is typically performed using a fixed set of
	  projective measurements, and the question of how to choose
	  these measurements has been largely unexplored in the
	  literature. In this work, we develop theoretical asymptotic
	  bounds for the average fidelity of pure qubit tomography
	  using measurement sets whose axes correspond to faces of
	  Platonic solids. We also present comprehensive simulations of
	  maximum likelihood tomography for mixed qubit states using
	  the Platonic solid measurements. We show that overcomplete
	  measurement sets can be used to improve the accuracy of
	  tomographic reconstructions.},
	keywords      = {quantum states},
	annote	    = {},
	database      = {WOS:000261215600036},
	citetimes      = {71},
	language      = {English},
	pdf	 = {PRA_2008_78_52122.pdf},
	file	  = {:PRA_2008_78_52122.pdf:pdf},
	doi	 = {10.1103/PhysRevA.78.052122},
        url      = {https://doi.org/10.1103/PhysRevA.78.052122}
}

@Article{Wang:2019-41:OPT,
	author	    = {Wang, K. and Suchkov, S. V. and Titchener, J. G.
	  and Szameit, A. and Sukhorukov, A. A.},
	title	    = {Inline detection and reconstruction of
	  multiphoton quantum states},
	journal     = OPT,
	year	    = {2019},
	month	     = {Jan 20},
	volume	    = {6},
	number	    = {1},
	pages	    = {41-44},
	abstract    = {Integrated single-photon detectors open new
	  possibilities for monitoring inside quantum photonic
	  circuits. We present a concept for the inline measurement of
	  spatially encoded multiphoton quantum states, while keeping
	  the transmitted ones undisturbed. We theoretically establish
	  that by recording photon correlations from optimally
	  positioned detectors on top of coupled waveguides with
	  detuned propagation constants, one can perform robust
	  reconstruction of the N-photon density matrix describing
	  amplitude, phase, coherence, and quantum entanglement. We
	  report proof-of-principle experiments using classical light,
	  which emulates the single-photon regime. Our method opens a
	  pathway towards practical and fast inline quantum
	  measurements for diverse applications in quantum photonics.},
	keywords      = {metasurface; tomography},
	annote	    = {},
	database      = {WOS:000456199400007},
	citetimes      = {3},
	language      = {English},
	pdf	 = {OPT_2019_06_00041.pdf},
	file	  = {:OPT_2019_06_00041.pdf:pdf},
	doi	 = {10.1364/OPTICA.6.000041},
        url      = {https://doi.org/10.1364/OPTICA.6.000041}
}

@Article{Jones:2020-123603:PRL,
	author	    = {Jones, A. E. and Menssen, A. J. and Chrzanowski,
	  H. M. and Wolterink, T. A. W. and Shchesnovich, V. S. and
	  Walmsley, I. A.},
	title	    = {Multiparticle Interference of Pairwise
	  Distinguishable Photons},
	journal     = PRL,
	year	    = {2020},
	month	     = {Sep 18},
	volume	    = {125},
	number	    = {12},
	pages	    = {123603},
	abstract    = {One of the central principles of quantum
	  mechanics is that if there are multiple paths that lead to
	  the same event and there is no way to distinguish between
	  them, interference occurs. It is often assumed that
	  distinguishing information in the preparation, evolution, or
	  measurement of a system is sufficient to destroy
	  interference. However, it is still possible for photons in
	  distinguishable, separable states to interfere due to the
	  indistinguishability of paths corresponding to possible
	  exchange processes. Here we experimentally measure an
	  interference signal that depends only on the multiparticle
	  interference of four photons in a four-port interferometer
	  despite pairs of them occupying distinguishable states.},
	keywords      = {quantum; indistinguishability},
	annote	    = {},
	database      = {WOS:000570982600006},
	citetimes      = {3},
	language      = {English},
	pdf	 = {PRL_2020_125_123603.pdf},
	file	  = {:PRL_2020_125_123603.pdf:pdf},
	doi	 = {10.1103/PhysRevLett.125.123603},
        url      = {https://doi.org/10.1103/PhysRevLett.125.123603}
}

@Book{Chekhova:2021:PolarizationLight,
        AUTHOR = {M. Chekhova and P. Banzer},
        TITLE = {{Polarization of Light In Classical, Quantum, and Nonlinear Optics}},
        publisher = {De Gruyter},
        address = {Berlin},
        numpages = {230},
        YEAR = {2021},
        doi = {10.1515/9783110668025}, 
        url = {https://doi.org/10.1515/9783110668025} 
}

@Article{Rubin:2019-eaax1839:SCI,
	author	    = {Rubin, N. A. and D'Aversa, G. and Chevalier, P.
	  and Shi, Z. J. and Chen, W. T. and Capasso, F.},
	title	    = {Matrix {F}ourier optics enables a compact
	  full-{S}tokes polarization camera},
	journal     = SCI,
	year	    = {2019},
	month	     = {Jul 5},
	volume	    = {365},
	number	    = {6448},
	pages	    = {eaax1839},
	abstract    = {Recent developments have enabled the practical
	  realization of optical elements in which the polarization of
	  light may vary spatially. We present an extension of {F}ourier
	  optics-matrix {F}ourier optics-for understanding these devices
	  and apply it to the design and realization of metasurface
	  gratings implementing arbitrary, parallel polarization
	  analysis. We show how these gratings enable a compact,
	  full-{S}tokes polarization camera without standard polarization
	  optics. Our single-shot polarization camera requires no
	  moving parts, specially patterned pixels, or conventional
	  polarization optics and may enable the widespread adoption of
	  polarization imaging in machine vision, remote sensing, and
	  other areas.},
	keywords      = {pancharatnam-berry phase; dielectric
	  metasurfaces; imaging polarimetry; gratings; systems; design;
	  state; reconstruction; optimization; diffraction},
	annote	    = {},
	database      = {WOS:000474432700025},
	citetimes      = {135},
	language      = {English},
	pdf	 = {SCI_2019_365_EAAX01839.pdf},
	file	  = {:SCI_2019_365_EAAX01839.pdf:pdf},
	doi	 = {10.1126/science.aax1839},
        url      = {https://doi.org/10.1126/science.aax1839}
}

@Article{Rubin:2018-21455:OE,
	author	    = {Rubin, N. A. and Zaidi, A. and Juhl, M. and Li,
	  R. P. and Mueller, J. P. B. and Devlin, R. C. and Leosson, K.
	  and Capasso, F.},
	title	    = {Polarization state generation and measurement
	  with a single metasurface},
	journal     = OE,
	year	    = {2018},
	month	     = {Aug 20},
	volume	    = {26},
	number	    = {17},
	pages	    = {21455-21478},
	abstract    = {The constituent elements of metasurfaces may be
	  designed with explicit polarization dependence, making
	  metasurfaces a fascinating platform for new polarization
	  optics. In this work we show that a metasurface grating can
	  be designed to produce arbitrarily specified polarization
	  states on a set of defined diffraction orders given that the
	  polarization of the incident beam is known. We also
	  demonstrate that, when used in a reverse configuration, the
	  same grating may be used as a parallel snapshot polarimeter,
	  requiring a minimum of bulk polarization optics. We
	  demonstrate its use in measuring partially polarized light,
	  and show that it performs favorably in comparison to a
	  commercial polarimeter. This work is of consequence in any
	  application requiring lightweight, compact, and low-cost
	  polarization optics, polarimetry, or polarization imaging.},
	keywords      = {channeled imaging polarimeter; stokes
	  parameters; dielectric metasurfaces; beam-splitters; phase;
	  light; diffraction; gratings; design; photopolarimeter},
	annote	    = {},
	database      = {WOS:000442136200007},
	citetimes      = {51},
	language      = {English},
	pdf	 = {OE_2018_26_21455.pdf},
	file	  = {:OE_2018_26_21455.pdf:pdf},
	doi	 = {10.1364/OE.26.021455},
        url      = {https://doi.org/10.1364/OE.26.021455}
}

@Article{Rubin:2022-9389:OE,
	author	    = {Rubin, N. A. and Chevalier, P. and Juhl, M. and
	  Tamagnone, M. and Chipman, R. and Capasso, F.},
	title	    = {Imaging polarimetry through metasurface
	  polarization gratings},
	journal     = OE,
	year	    = {2022},
	month	     = {Mar 14},
	volume	    = {30},
	number	    = {6},
	pages	    = {9389-9412},
	abstract    = {Metasurfaces-subwavelength arrays of
	  phase-shifting elements-present new possibilities for
	  polarization optics and polarimetry. In particular, a
	  periodic, polarization-sensitive metasurface diffraction
	  grating can enable full-{S}tokes imaging polarimetry with a
	  single polarization-sensitive component. In this work, we
	  show that a suitably-designed metasurface grating can serve
	  as a polarimetric "attachment" to an existing intensity-only
	  imaging system, converting it into one capable of full-{S}tokes
	  imaging polarimetry. Design rules and tradeoffs governing
	  this adaptation are described and demonstrated using a
	  machine vision imaging system as an example.},
	keywords      = {dielectric metasurfaces; optimization; phase},
	annote	    = {},
	database      = {WOS:000768611900093},
	citetimes      = {2},
	language      = {English},
	pdf	 = {OE_2022_30_09389.pdf},
	file	  = {:OE_2022_30_09389.pdf:pdf},
	doi	 = {10.1364/OE.450941},
        url      = {https://doi.org/10.1364/OE.450941}
}

@Article{Zhang:2022-45801:JOPT,
	author	    = {Zhang, J. R. and Fan, F. and Fu, W. X. and Zeng,
	  J. W. and Wang, J.},
	title	    = {Broadband real-time full-{S}tokes polarimetry by
	  multi-tasking geometric phase element array},
	journal     = JOPT,
	year	    = {2022},
	month	     = {Apr 1},
	volume	    = {24},
	number	    = {4},
	pages	    = {045801},
	abstract    = {Polarization is a fundamental physical dimension
	  of electromagnetic waves. However, experimental determination
	  of polarization states of light is inherently challenging and
	  inconvenient due to the loss of phase information in
	  conventional optical characterization. In particular, the
	  {S}tokes parameters are a critical indicator to fully describe
	  arbitrary polarization state, which, however, require
	  multiple intensity measurements in three orthogonal
	  polarization bases. Here, we design and experimentally
	  demonstrate a multi-tasking geometric phase element array to
	  unveil all {S}tokes parameters in one shot. Such a method is
	  convenient, broad-band, real-time with compact size to
	  accurately characterize the complex polarization states of
	  coherent light, which may find visionary applications in
	  structured light microscopy, polarizable quantum computation,
	  and communication, etc.},
	keywords      = {polarimetry; multitasking device; geometric
	  phase element;; fourier-transform polarimetry; polarization;
	  parameters; resolution},
	annote	    = {},
	database      = {WOS:000764325500001},
	citetimes      = {0},
	language      = {English},
	pdf	 = {JOPT_2022_24_45801.pdf},
	file	  = {:JOPT_2022_24_45801.pdf:pdf},
	doi	 = {10.1088/2040-8986/ac51b3},
        url      = {https://doi.org/10.1088/2040-8986/ac51b3}
}

@Article{Sun:2022-2100650:LPR,
	author	    = {Sun, T. and Hu, J. P. and Zhu, X. J. and Xu, F.
	  and Wang, C. H.},
	title	    = {Broadband Single-Chip Full {S}tokes
	  Polarization-Spectral Imaging Based on All-Dielectric Spatial
	  Multiplexing Metalens},
	journal     = LPR,
	year	    = {2022},
	month	     = {Jun},
	volume	    = {16},
	number	    = {6},
	pages	    = {2100650},
	abstract    = {Compared with intensity imaging, more inherent
	  information of objects can be obtained by polarization and
	  multispectral imaging. Here, a broadband and highly
	  integrated single-chip full {S}tokes polarization-spectral
	  (FSPS) imaging is demonstrated using all-dielectric spatially
	  multiplexed metalens (SMM) in the wavelength band from 1400
	  to 1700 nm. The proposed FSPS-SMM is composed of three sets
	  of off-axis sub-metalens simultaneously working for pairs of
	  0 degrees/90 degrees, 45 degrees/135 degrees linear
	  polarization (LP), and left-handed/right-handed circular
	  polarization (CP), respectively. Experimental results show
	  that the optical resolution of each sub-metalens of the
	  fabricated FSPS-SMM reaches the diffraction limit of the
	  full-aperture metalens although the area of each sub-metalens
	  is only 1/3 of the entire metalens, the averaged polarization
	  extinction ratio of both LP and CP reaches 32.8:1, and the
	  energy efficiency reaches 81.8\% at the design wavelength and
	  60\% averagely in the whole 300 nm bandwidth, which breaks
	  the 50\% limit of conventional polarizer-based methods. The
	  proposed design provides a new idea for high-efficiency and
	  high-resolution full {S}tokes polarization-spectral imaging and
	  multichannel information processing.},
	keywords      = {all-dielectric metasurfaces; full stokes;
	  polarization-spectral images; sparse aperture; spatial
	  multiplexing;; achromatic metalens; polarimetry;
	  metasurfaces; resolution; division; array},
	annote	    = {},
	database      = {WOS:000776178600001},
	citetimes      = {1},
	language      = {English},
	pdf	 = {LPR_2022_16_2100650.pdf},
	file	  = {:LPR_2022_16_2100650.pdf:pdf},
	doi	 = {10.1002/lpor.202100650},
        url      = {https://doi.org/10.1002/lpor.202100650}
}

@Article{Rubin:2021-836:ADOP,
	author	    = {Rubin, N. A. and Shi, Z. J. and Capasso, F.},
	title	    = {Polarization in diffractive optics and
	  metasurfaces},
	journal     = ADOP,
	year	    = {2021},
	month	     = {Dec 31},
	volume	    = {13},
	number	    = {4},
	pages	    = {836-970},
	abstract    = {Polarization, the path traced by light's
	  electric field vector, appears in all areas of optics. In
	  recent decades, various technologies have enabled the precise
	  control of light's polarization state, even on a
	  subwavelength scale, at optical frequencies. In this review,
	  we provide a thorough, high-level review of the fundamentals
	  of polarization optics and detail how the Jones calculus,
	  alongside {F}ourier optics, can be used to analyze, classify,
	  and compare these optical elements. We provide a review of
	  work in this area across multiple technologies and research
	  areas, including recent developments in optical metasurfaces.
	  This review unifies a large body of work on spatially varying
	  polarization optics and may be of interest to both
	  researchers in optics and designers of optical systems more
	  generally.},
	keywords      = {pancharatnam-berry phase; fourier-transform
	  polarimetry; nematic liquid-crystal; all-dielectric
	  metasurfaces; spatial light modulators; jones matrix
	  treatment; 100-percent efficiency; vectorial holograms;
	  imaging polarimetry; viking navigation},
	annote	    = {},
	database      = {WOS:000754546100004},
	citetimes      = {8},
	language      = {English},
	pdf	 = {ADOP_2021_13_00836.pdf},
	file	  = {:ADOP_2021_13_00836.pdf:pdf},
	doi	 = {10.1364/AOP.439986},
        url      = {https://doi.org/10.1364/AOP.439986}
}

@Article{Intaravanne:2020-1003:NANP,
	author	    = {Intaravanne, Y. and Chen, X. Z.},
	title	    = {Recent advances in optical metasurfaces for
	  polarization detection and engineered polarization profiles},
	journal     = NANP,
	year	    = {2020},
	month	     = {May},
	volume	    = {9},
	number	    = {5},
	pages	    = {1003-1014},
	abstract    = {Like amplitude, phase and frequency,
	  polarization is one of the fundamental properties of light,
	  which can be used to record, process and store information.
	  Optical metasurfaces are ultrathin inhomogeneous media with
	  planar nanostructures that can manipulate the optical
	  properties of light at the subwavelength scale, which have
	  become a current subject of intense research due to the
	  desirable control of light propagation. The unprecedented
	  capability of optical metasurfaces in the manipulation of the
	  light's polarization at subwavelength resolution has provided
	  an unusual approach for polarization detection and arbitrary
	  manipulation of polarization profiles. A compact metasurface
	  platform has been demonstrated to detect polarization
	  information of a light beam and to arbitrarily engineer a
	  polarization profile that is very difficult or impossible to
	  realize with conventional optical elements. This review will
	  focus on the recent progress on ultrathin metasurface devices
	  for polarization detection and realization of customized
	  polarization profiles. Optical metasurfaces have provided new
	  opportunities for polarization detection and manipulation,
	  which can facilitate real-world deployment of
	  polarization-related devices and systems in various research
	  fields, including sensing, imaging, encryption, optical
	  communications, quantum science, and fundamental physics.},
	keywords      = {optical metasurfaces; geometric phase;
	  polarization detection; polarmetric imaging; vector beams
	  polarization profile manipulation;; band achromatic metalens;
	  vector vortex beams; dielectric metasurfaces; 2nd-harmonic
	  generation; nonlinear metasurface; phase discontinuities;
	  coherence tomography; imaging polarimetry; controlling light;
	  resolution},
	annote	    = {},
	database      = {WOS:000543258000003},
	citetimes      = {43},
	language      = {English},
	pdf	 = {NANP_2020_09_01003.pdf},
	file	  = {:NANP_2020_09_01003.pdf:pdf},
	doi	 = {10.1515/nanoph-2019-0479},
        url      = {https://doi.org/10.1515/nanoph-2019-0479}
}

@Article{Zhang:2019-1190:OPT,
	author	    = {Zhang, X. Q. and Yang, S. M. and Yue, W. S. and
	  Xu, Q. and Tian, C. X. and Zhang, X. X. and Plum, E. and
	  Zhang, S. and Han, J. G. and Zhang, W. L.},
	title	    = {Direct polarization measurement using a
	  multiplexed Pancharatnam-Berry metahologram},
	journal     = OPT,
	year	    = {2019},
	month	     = {Sep 20},
	volume	    = {6},
	number	    = {9},
	pages	    = {1190-1198},
	abstract    = {Polarization, which represents the vector nature
	  of electromagnetic waves, plays a fundamental role in optics.
	  Fast, simple, and broadband polarization state
	  characterization is required by applications such as
	  polarization communication, polarimetry, and remote sensing.
	  However, conventional polarization detection methods face
	  great difficulty in determining the phase difference between
	  orthogonal polarization states and often require a series of
	  measurements. Here, we demonstrate how polarization-dependent
	  holography enables direct polarization detection in a single
	  measurement. Using a multiplexed Pancharatnam-Berry phase
	  metasurface, we generate orthogonally polarized holograms
	  that partially overlap with a spatially varying phase
	  difference. Both amplitude and phase difference can be read
	  from the holographic image in the circular polarization
	  basis, facilitating the extraction of all {S}tokes parameters
	  for polarized light. The metahologram detects polarization
	  reliably at several near-infrared to visible wavelengths, and
	  simulations predict broadband operation in the 580-940 nm
	  spectral range. This method enables fast and compact
	  polarization analyzing devices, e.g., for spectroscopy,
	  sensing, and communications.},
	keywords      = {phase discontinuities; stokes parameters;
	  metasurface; optics; reflection},
	annote	    = {},
	database      = {WOS:000487275900016},
	citetimes      = {64},
	language      = {English},
	pdf	 = {OPT_2019_06_01190.pdf},
	file	  = {:OPT_2019_06_01190.pdf:pdf},
	doi	 = {10.1364/OPTICA.6.001190},
        url      = {https://doi.org/10.1364/OPTICA.6.001190}
}

@Article{Arbabi:2018-3132:ACSP,
	author	    = {Arbabi, E. and Kamali, S. M. and Arbabi, A. and
	  Faraon, A.},
	title	    = {Full-{S}tokes Imaging Polarimetry Using
	  Dielectric Metasurfaces},
	journal     = ACSP,
	year	    = {2018},
	month	     = {Aug},
	volume	    = {5},
	number	    = {8},
	pages	    = {3132-3140},
	abstract    = {Polarization is a degree of freedom of light
	  carrying important information that is usually absent in
	  intensity and spectral content. Imaging polarimetry is the
	  process of determining the polarization state of light,
	  either partially or fully, over an extended scene. It has
	  found several applications in various fields, from remote
	  sensing to biology. Among different devices for imaging
	  polarimetry, division of focal plane polarization cameras
	  ({DoFP}-PCs) are more compact, less complicated, and less
	  expensive. In general, {DoFP}-PCs are based on an array of
	  polarization filters in the focal plane. Here we demonstrate
	  a new principle and design for {DoFP}-PCs based on dielectric
	  metasurfaces with the ability to control polarization and
	  phase. Instead of polarization filtering, the method is based
	  on splitting and focusing light in three different
	  polarization bases. Therefore, it enables full {S}tokes
	  characterization of the state of polarization and overcomes
	  the 50\% theoretical efficiency limit of the
	  polarization-filter-based {DoFP}-PCs.},
	keywords      = {dielectric metasurface; nanophotonics;
	  polarization and phase control; division of focal plane;
	  polarization camera;; subwavelength gratings; polarization
	  imagery; lenses; array; metagratings; fabrication;
	  resolution; reflectors; filters; light},
	annote	    = {},
	database      = {WOS:000442185900022},
	citetimes      = {0},
	language      = {English},
	pdf	 = {ACSP_2018_05_03132.pdf},
	file	  = {:ACSP_2018_05_03132.pdf:pdf},
	doi	 = {10.1021/acsphotonics.8b00362},
        url      = {https://doi.org/10.1021/acsphotonics.8b00362}
}

@Article{Afshinmanesh:2012-125:NANP,
	author	    = {Afshinmanesh, F. and White, J. S. and Cai, W. S.
	  and Brongersma, M. L.},
	title	    = {Measurement of the polarization state of light
	  using an integrated plasmonic polarimeter},
	journal     = NANP,
	year	    = {2012},
	month	     = {},
	volume	    = {1},
	number	    = {2},
	pages	    = {125-129},
	abstract    = {Plasmonics has started to facilitate the
	  replacement of bulky optical components in optical systems by
	  compact nanometallic elements that perform the same function.
	  This allows for a natural and very dense integration with
	  electronic devices. In this vein, we present a silicon (Si)
	  photodetector integrated with a set of plasmonic structures
	  that can be used as either a broadband linear-{S}tokes
	  polarimeter or a narrowband full-{S}tokes polarimeter capable
	  of determining the complete state of polarization of a light
	  beam. At a probe-wavelength of 830 nm, our experimental
	  results show contrast ratios of 25 and 1.13 for orthogonal
	  linear and circular states of polarization, in good agreement
	  with simulations. The resulting device is lightweight, orders
	  of magnitude smaller than conventional polarimeters, and
	  mechanically robust. For these reasons, there promises to be
	  a wide range of applications including polarimetric imaging
	  and sensing.},
	keywords      = {surface plasmon; polarization selective
	  devices; polarimetry},
	annote	    = {},
	database      = {WOS:000208897900001},
	citetimes      = {75},
	language      = {English},
	pdf	 = {NANP_2012_01_00125.pdf},
	file	  = {:NANP_2012_01_00125.pdf:pdf},
	doi	 = {10.1515/nanoph-2012-0004},
        url      = {https://doi.org/10.1515/nanoph-2012-0004}
}

@Article{Chen:2016-224002:NANT,
	author	    = {Chen, W. T. and Torok, P. and Foreman, M. R. and
	  Liao, C. Y. and Tsai, W. Y. and Wu, P. R. and Tsai, D. P.},
	title	    = {Integrated plasmonic metasurfaces for
	  spectropolarimetry},
	journal     = NANT,
	year	    = {2016},
	month	     = {Jun 3},
	volume	    = {27},
	number	    = {22},
	pages	    = {224002},
	abstract    = {Plasmonic metasurfaces enable simultaneous
	  control of the phase, momentum, amplitude and polarization of
	  light and hence promise great utility in realization of
	  compact photonic devices. In this paper, we demonstrate a
	  novel chip-scale device suitable for simultaneous
	  polarization and spectral measurements through use of six
	  integrated plasmonic metasurfaces (IPMs), which diffract
	  light with a given polarization state and spectral component
	  into well-defined spatial domains. Full calibration and
	  characterization of our device is presented, whereby good
	  spectral resolution and polarization accuracy over a
	  wavelength range of 500-700 nm is shown. Functionality of our
	  device in a Muller matrix modality is demonstrated through
	  determination of the polarization properties of a
	  commercially available variable waveplate. Our proposed IPM
	  is robust, compact and can be fabricated with a single
	  photolithography step, promising many applications in
	  polarization imaging, quantum communication and quantitative
	  sensing.},
	keywords      = {surface plasmon; metasurfaces; metamaterials;
	  spectropolarimetry;; broad-band; polarization state; stokes
	  parameters; optical-elements; mueller matrices; wave plate;
	  light; polarimeter; efficiency; phase},
	annote	    = {},
	database      = {WOS:000374767500003},
	citetimes      = {81},
	language      = {English},
	pdf	 = {NANT_2016_27_224002.pdf},
	file	  = {:NANT_2016_27_224002.pdf:pdf},
	doi	 = {10.1088/0957-4484/27/22/224002},
        url      = {https://doi.org/10.1088/0957-4484/27/22/224002}
}


@Article{Juhl:2017-28697:OE,
	author	    = {Juhl, M. and Mendoza, C. and Mueller, J. P. B.
	  and Capasso, F. and Leosson, K.},
	title	    = {Performance characteristics of 4-port in-plane
	  and out-of-plane in-line metasurface polarimeters},
	journal     = OE,
	year	    = {2017},
	month	     = {Nov 13},
	volume	    = {25},
	number	    = {23},
	pages	    = {28697-28709},
	abstract    = {In-line polarimeters perform nonterminating
	  measurements of the polarization state of light by sampling
	  only a small part of the total light intensity. In-line
	  polarimeters are used in applications such as polarization
	  state generators and in optical communications. Current
	  polarimeters use multiple optical components in sequence for
	  polarization analysis and therefore often become bulky and
	  expensive. Here, we experimentally demonstrate the operation
	  of compact fiber-coupled polarimeters with high sampling
	  rates, operating at telecom wavelengths, each polarimeter
	  comprising a single ultra-thin metasurface aligned to four
	  photodetectors. We compare two configurations of such
	  metasurface polarimeters, with in-plane and out-of-plane
	  detection, respectively. The metasurface polarimeters
	  reported here show excellent agreement with commercial
	  polarimeters and cover a bandwidth of at least 100 nm.},
	keywords      = {mueller matrix; photopolarimeter;
	  optimization},
	annote	    = {},
	database      = {WOS:000415136700062},
	citetimes      = {15},
	language      = {English},
	pdf	 = {OE_2017_25_28697.pdf},
	file	  = {:OE_2017_25_28697.pdf:pdf},
	doi	 = {10.1364/OE.25.028697},
        url      = {https://doi.org/10.1364/OE.25.028697}
}

@Article{Wei:2017-1580:OL,
	author	    = {Wei, S. W. and Yang, Z. Y. and Zhao, M.},
	title	    = {Design of ultracompact polarimeters based on
	  dielectric metasurfaces},
	journal     = OL,
	year	    = {2017},
	month	     = {Apr 15},
	volume	    = {42},
	number	    = {8},
	pages	    = {1580-1583},
	abstract    = {The state of polarization (SOP) is the key
	  characteristic of light; its evaluation is typically based on
	  measurements of the {S}tokes parameters. However, conventional
	  approaches often have bulky and complex optical systems with
	  long acquisition times. In this Letter, an ultracompact
	  polarimeter based on dielectric metasurfaces is proposed. The
	  pixel of the proposed metasuface has four areas; each area
	  acts not only as a polarization separator, but also a flat
	  focusing lens. It can acquire a certain polarization
	  component of the incident light and focus the component on
	  the receiver. Therefore, the {S}tokes parameters of the
	  incident light can be immediately determined through the data
	  from the receiver, fully describing its SOP. The incident
	  waves with different SOPs are simulated to demonstrate that
	  the reconstructed {S}tokes parameters are in good agreement
	  with the original ones.},
	keywords      = {phase; polarization; refraction},
	annote	    = {},
	database      = {WOS:000399329600029},
	citetimes      = {37},
	language      = {English},
	pdf	 = {OL_2017_42_01580.pdf},
	file	  = {:OL_2017_42_01580.pdf:pdf},
	doi	 = {10.1364/OL.42.001580},
        url      = {https://doi.org/10.1364/OL.42.001580}
}

@Article{Ding:2017-943:ACSP,
	author	    = {Ding, F. and Pors, A. and Chen, Y. T. and Zenin,
	  V. A. and Bozhevolnyi, S. I.},
	title	    = {Beam-Size-Invariant Spectropolarimeters Using
	  Gap-Plasmon Metasurfaces},
	journal     = ACSP,
	year	    = {2017},
	month	     = {Apr},
	volume	    = {4},
	number	    = {4},
	pages	    = {943-949},
	abstract    = {Metasurfaces enable exceptional control over the
	  light with surface-confined planar components, offering the
	  fascinating possibility of very dense integration and
	  miniaturization in photonics. Here, we design, fabricate, and
	  experimentally demonstrate chip-size plasmonic
	  spectropolarimeters, consisting of three gap-plasmon
	  phase-gradient metasurfaces that occupy 120 circular sectors
	  each, for simultaneous polarization state and wavelength
	  determination. The spectropolarimeters diffract normally
	  incident light to six predesigned directions, whose polar
	  angles are proportional to the light wavelength, while
	  contrasts in the corresponding diffraction intensities
	  provide a direct measure of the incident polarization state
	  through retrieval of the associated {S}tokes parameters. The
	  proof-of-concept 96-$\mu$m-diameter spectropolarimeter
	  operating in the wavelength range of 750-950 nm exhibits the
	  expected polarization selectivity and high angular dispersion
	  (0.0133 degrees/nm for the Ix) channel). Moreover, we show
	  that, due to the circular-sector design, polarization
	  analysis can be conducted for optical beams of different
	  diameters without prior calibration, demonstrating thereby
	  the beam-size-invariant functionality. The proposed
	  spectropolarimeters are compact, cost-effective, and robust
	  and promise high-performance real-time polarization and
	  spectral measurements.},
	keywords      = {spectropolarimeters; metasurface; beam-size
	  invariant; gap-plasmon;; polarization state; stokes
	  parameters; light; efficiency; spectroscopy; polarimeter;
	  reflection; polaritons; refraction; holograms},
	annote	    = {},
	database      = {WOS:000399968500033},
	citetimes      = {2},
	language      = {English},
	pdf	 = {ACSP_2017_04_00943.pdf},
	file	  = {:ACSP_2017_04_00943.pdf:pdf},
	doi	 = {10.1021/acsphotonics.6b01046},
        url      = {https://doi.org/10.1021/acsphotonics.6b01046}
}

@Article{Yang:2018-4607:NCOM,
	author	    = {Yang, Z. Y. and Wang, Z. K. and Wang, Y. X. and
	  Feng, X. and Zhao, M. and Wan, Z. J. and Zhu, L. Q. and Liu,
	  J. and Huang, Y. and Xia, J. S. and Wegener, M.},
	title	    = {Generalized Hartmann-Shack array of dielectric
	  metalens sub-arrays for polarimetric beam profiling},
	journal     = NCOM,
	year	    = {2018},
	month	     = {Nov 2},
	volume	    = {9},
	number	    = {},
	pages	    = {4607},
	abstract    = {To define and characterize optical systems,
	  obtaining the amplitude, phase, and polarization profile of
	  optical beams is of utmost importance. Traditional
	  polarimetry is well established to characterize the
	  polarization state. Recently, metasurfaces have successfully
	  been introduced as compact optical components. Here, we take
	  the metasurface concept to the system level by realizing
	  arrays of metalenses, allowing the determination of the
	  polarization profile of an optical beam. We use silicon-based
	  metalenses with a numerical aperture of 0.32 and a mean
	  measured focusing efficiency in transmission mode of 28\% at
	  a wavelength of 1550 nm. Our system is extremely compact and
	  allows for real-time beam diagnostics by inspecting the foci
	  amplitudes. By further analyzing the foci displacements in
	  the spirit of a Hartmann-Shack wavefront sensor, we can
	  simultaneously detect phase-gradient profiles. As application
	  examples, we diagnose the profiles of a radially polarized
	  beam, an azimuthally polarized beam, and of a vortex beam.},
	keywords      = {band achromatic metalens; flat lenses;
	  polarization; phase; metasurfaces; optics; reflection;
	  generation; efficiency; resolution},
	annote	    = {},
	database      = {WOS:000449069700011},
	citetimes      = {45},
	language      = {English},
	pdf	 = {NCOM_2018_09_04607.pdf},
	file	  = {:NCOM_2018_09_04607.pdf:pdf},
	doi	 = {10.1038/s41467-018-07056-6},
        url      = {https://doi.org/10.1038/s41467-018-07056-6}
}

@Article{Foreman:2015-263901:PRL,
	author	    = {Foreman, M. R. and Favaro, A. and Aiello, A.},
	title	    = {Optimal Frames for Polarization State
	  Reconstruction},
	journal     = PRL,
	year	    = {2015},
	month	     = {Dec 23},
	volume	    = {115},
	number	    = {26},
	pages	    = {263901},
	abstract    = {Complete determination of the polarization state
	  of light requires at least four distinct projective
	  measurements of the associated {S}tokes vector. Stability of
	  state reconstruction, however, hinges on the condition number
	  kappa of the corresponding instrument matrix. Optimization of
	  redundant measurement frames with an arbitrary number of
	  analysis states, m, is considered in this Letter in the sense
	  of minimization of kappa. The minimum achievable kappa is
	  analytically found and shown to be independent of m, except
	  for m = 5 where this minimum is unachievable. Distribution of
	  the optimal analysis states over the Poincare sphere is found
	  to be described by spherical 2 designs, including the
	  Platonic solids as special cases. Higher order polarization
	  properties also play a key role in nonlinear, stochastic, and
	  quantum processes. Optimal measurement schemes for nonlinear
	  measurands of degree t are hence also considered and found to
	  correspond to spherical 2t designs, thereby constituting a
	  generalization of the concept of mutually unbiased bases.},
	keywords      = {stokes-polarimeter; mueller matrix;
	  2nd-harmonic generation; optimization; light;
	  photopolarimeter; minimization; parameters; angles; error},
	annote	    = {},
	database      = {WOS:000367049000006},
	citetimes      = {7},
	language      = {English},
	pdf	 = {PRL_2015_115_263901.pdf},
	file	  = {:PRL_2015_115_263901.pdf:pdf},
	doi	 = {10.1103/PhysRevLett.115.263901},
        url      = {https://doi.org/10.1103/PhysRevLett.115.263901}
}

@Article{Vega:2021-64032:PRAP,
	author	    = {Vega, A. and Pertsch, T. and Setzpfandt, F. and
	  Sukhorukov, A. A.},
	title	    = {Metasurface-Assisted Quantum Ghost
	  Discrimination of Polarization Objects},
	journal     = PRAP,
	year	    = {2021},
	month	     = {Dec 13},
	volume	    = {21},
	number	    = {6},
	pages	    = {064032},
	abstract    = {We develop a concept of metasurface-assisted
	  ghost imaging for nonlocal discrimination between a set of
	  polarization objects. The specially designed metasurfaces are
	  incorporated in the imaging system to perform parallel state
	  transformations in general elliptical bases of
	  quantum-entangled or classically correlated photons. Then,
	  only four or fewer correlation measurements between multiple
	  metasurface outputs and a simple polarization-insensitive
	  bucket detector after the object can allow for the
	  identification of fully or partially transparent polarization
	  elements and their arbitrary orientation angles. The approach
	  can find applications for real-time and low-light imaging
	  across diverse spectral regions in dynamic environments.},
	keywords      = {experimental realization; polarimetry;
	  entanglement; microscopy; state},
	annote	    = {},
	database      = {WOS:000731532700003},
	citetimes      = {0},
	language      = {English},
	pdf	 = {PRAP_2021_21_64032.pdf},
	file	  = {:PRAP_2021_21_64032.pdf:pdf},
	doi	 = {10.1103/PhysRevApplied.16.064032},
        url      = {https://doi.org/10.1103/PhysRevApplied.16.064032}
}

@Article{Altuzarra:2019-20101:PRA,
	author	    = {Altuzarra, C. and Lyons, A. and Yuan, G. H. and
	  Simpson, C. and Roger, T. and Ben-Benjamin, J. S. and Faccio,
	  D.},
	title	    = {Imaging of polarization-sensitive metasurfaces
	  with quantum entanglement},
	journal     = PRA,
	year	    = {2019},
	month	     = {Feb 7},
	volume	    = {99},
	number	    = {2},
	pages	    = {020101},
	abstract    = {Quantum entanglement is a key resource that can
	  be exploited for a range of applications such as quantum
	  teleportation, quantum computation, and quantum cryptography.
	  However, efforts to exploit entanglement in imaging systems
	  have so far led to solutions such as ghost imaging, that have
	  since found classical implementations. Here, we demonstrate
	  an optical imaging protocol that relies uniquely on
	  entanglement: Two polarizing patterns imprinted and
	  superimposed on a metasurface are separately imaged only when
	  using entangled photons. Unentangled light is not able to
	  distinguish between the two patterns. Entangled single-photon
	  imaging of functional metasurfaces promises advances towards
	  the use of nanostructured subwavelength thin devices in
	  quantum information protocols and a route to efficient
	  quantum state tomography.},
	keywords      = {coherent perfect absorption; interference},
	annote	    = {},
	database      = {WOS:000458131400001},
	citetimes      = {10},
	language      = {English},
	pdf	 = {PRA_2019_99_20101.pdf},
	file	  = {:PRA_2019_99_20101.pdf:pdf},
	doi	 = {10.1103/PhysRevA.99.020101},
        url      = {https://doi.org/10.1103/PhysRevA.99.020101}
}

@Article{Pittman:1995-3429:PRA,
	author	    = {Pittman, T. B. and Shih, Y. H. and Strekalov, D.
	  V. and Sergienko, A. V.},
	title	    = {Optical imaging by means of 2-photon quantum
	  entanglement},
	journal     = PRA,
	year	    = {1995},
	month	     = {Nov},
	volume	    = {52},
	number	    = {5},
	pages	    = {R3429-R3432},
	abstract    = {A two-photon optical imaging experiment was
	  performed based on the quantum nature of the signal and idler
	  photon pairs produced in spontaneous parametric
	  down-conversion. An aperture placed in front of a fixed
	  detector is illuminated by the signal beam through a convex
	  lens. A sharp magnified image of the aperture is found in the
	  coincidence counting rate when a mobile detector is scanned
	  in the transverse plane of the idler beam at a specific
	  distance in relation to the lens.},
	keywords      = {2-photon interference experiment; large
	  distances; inequality; interferometry; violation; pairs;
	  time},
	annote	    = {},
	database      = {WOS:A1995TE17300011},
	citetimes      = {1153},
	language      = {English},
	pdf	 = {PRA_1995_52_03429.pdf},
	file	  = {:PRA_1995_52_03429.pdf:pdf},
	doi	 = {10.1103/PhysRevA.52.R3429},
        url      = {https://doi.org/10.1103/PhysRevA.52.R3429}
}

@Article{Camayd-Munoz:2020-280:OPT,
	author	    = {Camayd-Munoz, P. and Ballew, C. and Roberts, G.
	  and Faraon, A.},
	title	    = {Multifunctional volumetric meta-optics for color
	  and polarization image sensors},
	journal     = OPT,
	year	    = {2020},
	month	     = {Apr 20},
	volume	    = {7},
	number	    = {4},
	pages	    = {280-283},
	abstract    = {Three-dimensional elements, with refractive
	  index distribution structured at subwavelength scale, provide
	  an expansive optical design space that can be harnessed for
	  demonstrating multifunctional free-space optical devices.
	  Here we present {3D} dielectric elements, designed to be placed
	  on top of the pixels of image sensors, that sort and focus
	  light based on its color and polarization with efficiency
	  significantly surpassing {2D} absorptive and diffractive
	  filters. The devices are designed via iterative
	  gradient-based optimization to account for multiple target
	  functions while ensuring compatibility with existing
	  nanofabrication processes, and they are experimentally
	  validated using a scaled device that operates at microwave
	  frequencies. This approach combines arbitrary functions into
	  a single compact element, even where there is no known
	  equivalent in bulk optics, enabling novel integrated photonic
	  applications.},
	keywords      = {inverse design},
	annote	    = {},
	database      = {WOS:000528219500004},
	citetimes      = {38},
	language      = {English},
	pdf	 = {OPT_2020_07_00280.pdf},
	file	  = {:OPT_2020_07_00280.pdf:pdf},
	doi	 = {10.1364/OPTICA.384228},
        url      = {https://doi.org/10.1364/OPTICA.384228}
}

@Article{Shapiro:2008-52330:PRA,
	author	    = {Shapiro, J. H.},
	title	    = {Continuous positive-operator-valued measurement
	  of photon polarization},
	journal     = PRA,
	year	    = {2008},
	month	     = {May},
	volume	    = {77},
	number	    = {5},
	pages	    = {052330},
	abstract    = {A continuous positive operator-valued
	  measurement (POVM) is described for the polarization state of
	  a single photon propagating in a known spatiotemporal mode.
	  This POVM is shown to be the maximum-likelihood quantum
	  measurement for estimating that polarization state. Moreover,
	  the maximum-likelihood polarization estimate derived from
	  this POVM enables uniformly optimal measure-and-prepare state
	  transmission via classical communication-at the (F) over bar
	  =2/3 classical limit on average teleportation fidelity-for
	  any pure state of polarization. When two continuous-POVM
	  polarimeters are used to detect the singlet state of a pair
	  photons that are in distinct spatial modes, the conditional
	  probability density for one polarimeter's output given the
	  other's encompasses the quantum interference patterns seen in
	  standard singlet-state polarization analysis. For
	  single-photon illumination, a 1 : M optical splitter followed
	  by a collection of M projective polarization measurements,
	  whose bases are uniformly distributed over the Poincare
	  sphere, yields observation statistics that converge in
	  distribution to those of the continuous-POVM polarimeter as M
	  -\textgreater infinity.},
	keywords      = {},
	annote	    = {},
	database      = {WOS:000257023900068},
	citetimes      = {1},
	language      = {English},
	pdf	 = {PRA_2008_77_52330.pdf},
	file	  = {:PRA_2008_77_52330.pdf:pdf},
	doi	 = {10.1103/PhysRevA.77.052330},
        url      = {https://doi.org/10.1103/PhysRevA.77.052330}
}

@Article{Renes:2004-2171:JMP,
	author	    = {Renes, J. M. and Blume-Kohout, R. and Scott, A.
	  J. and Caves, C. M.},
	title	    = {Symmetric informationally complete quantum
	  measurements},
	journal     = JMP,
	year	    = {2004},
	month	     = {Jun},
	volume	    = {45},
	number	    = {6},
	pages	    = {2171-2180},
	abstract    = {We consider the existence in arbitrary finite
	  dimensions d of a positive operator valued measure (POVM)
	  comprised of d(2) rank-one operators all of whose operator
	  inner products are equal. Such a set is called a "symmetric,
	  informationally complete" POVM (SIC-POVM) and is equivalent
	  to a set of d(2) equiangular lines in C-d. SIC-POVMs are
	  relevant for quantum state tomography, quantum cryptography,
	  and foundational issues in quantum mechanics. We construct
	  SIC-POVMs in dimensions two, three, and four. We further
	  conjecture that a particular kind of group-covariant SIC-POVM
	  exists in arbitrary dimensions, providing numerical results
	  up to dimension 45 to bolster this claim.},
	keywords      = {equiangular lines},
	annote	    = {},
	database      = {WOS:000221658500005},
	citetimes      = {503},
	language      = {English},
	pdf	 = {JMP_2004_45_02171.pdf},
	file	  = {:JMP_2004_45_02171.pdf:pdf},
	doi	 = {10.1063/1.1737053},
        url      = {https://doi.org/10.1063/1.1737053}
}

@Article{AlKhafaji:2022-458352:OE,
	author	    = {Al Khafaji, M. A. and Cisowski, C. M. and
	  Jimbrown, H. and Croke, S. and Padua, S. and Franke-Arnold,
	  S.},
	title	    = {Single-shot characterization of vector beams by
	  generalized measurements},
	journal     = OE,
	year	    = {2022},
	month	     = {Jun 20},
	volume	    = {30},
	number	    = {13},
	pages	    = {458352},
	abstract    = {Vector vortex beams, featuring independent
	  spatial modes in orthogonal polarization components, offer an
	  increase in information density for emerging applications in
	  both classical and quantum communication technology. Recent
	  advances in optical instrumentation have led to the ability
	  of generating and manipulating such beams. Their tomography
	  is generally accomplished by projection measurements to
	  identify polarization as well as spatial modes. In this paper
	  we demonstrate spatially resolved generalized measurements of
	  arbitrary vector vortex beams. We perform positive operator
	  valued measurements (POVMs) in an interferometric setup that
	  characterizes the vector light mode in a single-shot. This
	  offers superior data acquisition speed compared to
	  conventional {S}tokes tomography techniques, with potential
	  benefits for communication protocols as well as dynamic
	  polarization microscopy of materials. Published by Optica
	  Publishing Group under the terms of the Creative Commons
	  Attribution 4.0 License. Further distribution of this work
	  must maintain attribution to the author(s) and the published
	  article's title, journal citation, and DOI.},
	keywords      = {state tomography; light; quantum;
	  polarization; nonseparability; ellipsometry},
	annote	    = {},
	database      = {WOS:000813479600008},
	citetimes      = {0},
	language      = {English},
	pdf	 = {OE_2022_30_458352.pdf},
	file	  = {:OE_2022_30_458352.pdf:pdf},
	doi	 = {10.1364/OE.458352},
        url      = {https://doi.org/10.1364/OE.458352}
}

@Article{Goldberg:2021-1:ADOP,
	author	    = {Goldberg, A. Z. and De La Hoz, P. and Bjork, G.
	  and Klimov, A. B. and Grassl, M. and Leuchs, G. and
	  Sanchez-Soro, L. L.},
	title	    = {Quantum concepts in optical polarization},
	journal     = ADOP,
	year	    = {2021},
	month	     = {Mar 31},
	volume	    = {13},
	number	    = {1},
	pages	    = {1-73},
	abstract    = {We comprehensively review the quantum theory of
	  the polarization properties of light. In classical optics,
	  these traits are characterized by the {S}tokes parameters,
	  which can be geometrically interpreted using the Poincare
	  sphere. Remarkably, these {S}tokes parameters can also be
	  applied to the quantum world, but then important differences
	  emerge: now, because fluctuations in the number of photons
	  are unavoidable, one is forced to work in the
	  three-dimensional Poincare space that can be regarded as a
	  set of nested spheres. Additionally, higher-order moments of
	  the {S}tokes variables might play a substantial role for
	  quantum states, which is not the case for most classical
	  Gaussian states. This brings about important differences
	  between these two worlds that we review in detail. In
	  particular, the classical degree of polarization produces
	  unsatisfactory results in the quantum domain. We compare
	  alternative quantum degrees and put forth that they order
	  various states differently. Finally, intrinsically
	  nonclassical states are explored, and their potential
	  applications in quantum technologies are discussed.},
	keywords      = {},
	annote	    = {},
	database      = {WOS:000635604100001},
	citetimes      = {1},
	language      = {English},
	pdf	 = {ADOP_2021_13_00001.pdf},
	file	  = {:ADOP_2021_13_00001.pdf:pdf},
	doi	 = {10.1364/AOP.404175},
        url      = {https://doi.org/10.1364/AOP.404175}
}

@Article{Fano:1949-859:JOS,
	author	    = {Fano, U.},
	title	    = {Remarks on the classical and quantum-mechanical
	  treatment of partial polarization},
	journal     = JOS,
	year	    = {1949},
	month	     = {},
	volume	    = {39},
	number	    = {10},
	pages	    = {859-863},
	abstract    = {},
	keywords      = {},
	annote	    = {},
	database      = {WOS:A1949UG39200008},
	citetimes      = {140},
	language      = {English},
	pdf	 = {JOS_1949_39_00859.pdf},
	file	  = {:JOS_1949_39_00859.pdf:pdf},
	doi	 = {10.1364/JOSA.39.000859},
        url      = {https://doi.org/10.1364/JOSA.39.000859}
}


@Article{James:2001-52312:PRA,
	author	    = {James, D. F. V. and Kwiat, P. G. and Munro, W.
	  J. and White, A. G.},
	title	    = {Measurement of qubits},
	journal     = PRA,
	year	    = {2001},
	month	     = {Nov},
	volume	    = {64},
	number	    = {5},
	pages	    = {052312},
	abstract    = {We describe in detail the theory underpinning
	  the measurement of density matrices of a pair of quantum
	  two-level systems ("qubits"). Our particular emphasis is on
	  qubits realized by the two polarization degrees of freedom of
	  a pair of entangled photons generated in a down-conversion
	  experiment; however, the discussion applies in general,
	  regardless of the actual physical realization. Two techniques
	  are discussed, namely, a tomographic reconstruction (in which
	  the density matrix is linearly related to a set of measured
	  quantities) and a maximum likelihood technique which requires
	  numerical optimization (but has the advantage of producing
	  density matrices that are always non-negative definite). In
	  addition, a detailed error analysis is presented, allowing
	  errors in quantities derived from the density matrix, such as
	  the entropy or entanglement of formation, to be estimated.
	  Examples based on down-conversion experiments are used to
	  illustrate our results.},
	keywords      = {optical homodyne tomography; quantum-state;
	  entangled states; reconstruction; light; atom},
	annote	    = {},
	database      = {WOS:000172074200031},
	citetimes      = {924},
	language      = {English},
	pdf	 = {PRA_2001_64_52312.pdf},
	file	  = {:PRA_2001_64_52312.pdf:pdf},
	doi	 = {10.1103/PhysRevA.64.052312},
        url      = {https://doi.org/10.1103/PhysRevA.64.052312}
}

@Article{Barnett:2022-114004:PS,
	author	    = {Barnett, S. M.},
	title	    = {On single-photon and classical interference},
	journal     = PS,
	year	    = {2022},
	month	     = {Nov 1},
	volume	    = {97},
	number	    = {11},
	pages	    = {114004},
	abstract    = {It has often been remarked that single-photon
	  interference experiments, however complicated, seem to behave
	  very much in the same way as those performed in the classical
	  regime, using the field generated by a laser. This
	  observation has the status of being 'well-known to those who
	  know it', but perhaps mysterious to others. We discuss the
	  reasons underlying the similarity and also some of the
	  limitations of this simple idea.},
	keywords      = {interferences; single-photon; coherent state;;
	  parametric production; beam splitter; quantum; coherent;
	  light},
	annote	    = {},
	database      = {WOS:000868162900001},
	citetimes      = {2},
	language      = {English},
	pdf	 = {PS_2022_97_114004.pdf},
	file	  = {:PS_2022_97_114004.pdf:pdf},
	doi	 = {10.1088/1402-4896/ac971a},
        url      = {https://doi.org/10.1088/1402-4896/ac971a}
}
@article{Hugonin:2101.00901:ARXIV,
  title={Reticolo software for grating analysis},
  author={Hugonin, Jean Paul and Lalanne, Philippe},
    urlDOI = {https://doi.org/10.48550/arXiv.2101.00901},
    doi = {10.48550/arXiv.2101.00901},
  journal={arXiv preprint arXiv:2101.00901},
  year={2021}
}

@Article{Martinez:2023-190:NPHYS,
	author	    = {Martinez, D. and Gomez, E. S. and Carine, J. and
	  Pereira, L. and Delgado, A. and Walborn, S. P. and Tavakoli,
	  A. and Lima, G.},
	title	    = {Certification of a non-projective qudit
	  measurement using multiport beamsplitters},
	journal     = NPHYS,
	year	    = {2023},
	month	     = {Feb},
	volume	    = {19},
	number	    = {2},
	pages	    = {190-197},
	abstract    = {The most common form of measurement in quantum
	  mechanics projects a wavefunction onto orthogonal states that
	  correspond to definite outcomes. However, generalized quantum
	  measurements that do not fully project quantum states are
	  possible and have an important role in quantum information
	  tasks. Unfortunately, it is difficult to certify that an
	  experiment harvests the advantages made possible by
	  generalized measurements, especially beyond the simplest
	  two-level qubit system. Here we show that multiport
	  beamsplitters allow for the robust realization of
	  high-quality generalized measurements in higher-dimensional
	  systems with more than two levels. Using multicore optical
	  fibre technology, we implement a seven-outcome generalized
	  measurement in a four-dimensional Hilbert space with a
	  fidelity of 99.7\%. We present a practical quantum
	  communication task and demonstrate a success rate that cannot
	  be simulated in any conceivable quantum protocol based on
	  standard projective measurements on quantum messages of the
	  same dimension. Our approach, which is compatible with modern
	  photonic platforms, showcases an avenue for faithful and
	  high-quality implementation of genuinely non-projective
	  quantum measurements beyond qubit systems.},
	keywords      = {quantum; entanglement},
	annote	    = {},
	database      = {WOS:000903171600004},
	citetimes      = {1},
	language      = {English},
	pdf	 = {NPHYS_2023_19_00190.pdf},
	file	  = {:NPHYS_2023_19_00190.pdf:pdf},
	doi	 = {10.1038/s41567-022-01845-z},
        url      = {https://doi.org/10.1038/s41567-022-01845-z}
}


@Article{Park:2015-7209:OE,
	author	    = {Park, H. and Crozier, K. B.},
	title	    = {Elliptical silicon nanowire photodetectors for
	  polarization-resolved imaging},
	journal     = OE,
	year	    = {2015},
	month	     = {Mar 23},
	volume	    = {23},
	number	    = {6},
	pages	    = {7209-7216},
	abstract    = {Polarization-resolved imaging offers many
	  advantages over conventional imaging because it provides
	  additional information on materials and scenes. In this
	  study, we present an image sensor pixel for
	  polarization-resolved imaging based on an all-silicon
	  nanowire device. As the structure has an intrinsically
	  polarization-dependent response, it is not necessary to
	  employ a polarizer. We fabricate pixels consisting of etched
	  vertical silicon nanowires with elliptical cross-sections
	  that incorporate vertical p-i-n junctions. Our photocurrent
	  measurement reveals that the spectral responsivities are
	  dependent on the polarization state of incident light.
	  Polarization-resolved imaging is performed with fabricated
	  devices. This approach is different from conventional
	  approaches using polarization filters because absorbed light
	  in the elliptical nanowire is converted to photocurrent while
	  light absorbed by a polarization filter is discarded. (C)2015
	  Optical Society of America},
	keywords      = {scattering media; light-absorption; devices;
	  sensor; photovoltaics; polarimeter; fabrication; nanotubes;
	  filters; vision},
	annote	    = {},
	database      = {WOS:000351765900023},
	citetimes      = {34},
	language      = {English},
	pdf	 = {OE_2015_23_07209.pdf},
	file	  = {:OE_2015_23_07209.pdf:pdf},
	doi	 = {10.1364/OE.23.007209},
        url      = {https://doi.org/10.1364/OE.23.007209}
}

@Article{Zhu:2021-2105729:ADM,
	author	    = {Zhu, Y. and Raj, V. and Li, Z. Y. and Tan, H. H.
	  and Jagadish, C. and Fu, L.},
	title	    = {Self-Powered {InP} Nanowire Photodetector for
	  Single-Photon Level Detection at Room Temperature},
	journal     = ADM,
	year	    = {2021},
	month	     = {Dec},
	volume	    = {33},
	number	    = {49},
	pages	    = {2105729},
	abstract    = {Highly sensitive photodetectors with
	  single-photon level detection are one of the key components
	  to a range of emerging technologies, in particular the
	  ever-growing field of optical communication, remote sensing,
	  and quantum computing. Currently, most of the single-photon
	  detection technologies require external biasing at high
	  voltages and/or cooling to low temperatures, posing great
	  limitations for wider applications. Here, {InP} nanowire array
	  photodetectors that can achieve single-photon level light
	  detection at room temperature without an external bias are
	  demonstrated. Top-down etched, heavily doped p-type {InP}
	  nanowires and n-type aluminium-doped zinc oxide (AZO)/zinc
	  oxide ({ZnO}) carrier-selective contact are used to form a
	  radial p-n junction with a built-in electric field exceeding
	  3 x 10(5) V cm(-1) at 0 V. The device exhibits broadband
	  light sensitivity and can distinguish a single photon per
	  pulse from the dark noise at 0 V, enabled by its design to
	  realize near-ideal broadband absorption, extremely low dark
	  current, and highly efficient charge carrier separation.
	  Meanwhile, the bandwidth of the device reaches above 600 MHz
	  with a timing jitter of 538 ps. The proposed device design
	  provides a new pathway toward low-cost, high-sensitivity,
	  self-powered photodetectors for numerous future
	  applications.},
	keywords      = {iii-v nanowires; carrier-selective contact;
	  photodetectors; self-powered; single-photon detection;;
	  design},
	annote	    = {},
	database      = {WOS:000704492400001},
	citetimes      = {3},
	language      = {English},
	pdf	 = {ADM_2021_33_2105729.pdf},
	file	  = {:ADM_2021_33_2105729.pdf:pdf},
	doi	 = {10.1002/adma.202105729},
        url      = {https://doi.org/10.1002/adma.202105729}
}

@article{lung2020complex,
  title={Complex-birefringent dielectric metasurfaces for arbitrary polarization-pair transformations},
  author={Lung, Shaun and Wang, Kai and Kamali, Khosro Zangeneh and Zhang, Jihua and Rahmani, Mohsen and Neshev, Dragomir N and Sukhorukov, Andrey A},
  journal={ACS Photonics},
  volume={7},
  number={11},
  pages={3015--3022},
  year={2020},
  publisher={ACS Publications}
}
