# Supplementary material for: Robust Classical and Quantum Polarimetry with a Single Nanostructured Metagrating
Source: ACS Photonics. 2024 Feb 15;11(3):1060–7. doi: 10.1021/acsphotonics.3c01287 (PMC10958599; doi:10.1021/acsphotonics.3c01287)
Supplement: Supplementary file 2 — ph3c01287_si_002.zip [file ph3c01287_si_002.zip › spiebib.bst]

% spiebib.bst  -  Version 3.33
% for Proc. SPIE, remove comma between journal name and vol.
% BibTeX bibliography style file for MaxEnt95
% Essentially same as ieeetr.sty,
% but with bold journal volume number,
% no parentheses around editors,
% and publisher/address fields reversed.
%     July 3, 1995  (kmh)  Ken Hanson
% In "inproceedings" allow 'journal' and avoid complaint
% if 'booktitle' missing. 
%     Dec. 10, 1997  (kmh)  Ken Hanson
% In "inproceedings", 'series' produces the same output as previous 'journal'
%     May 14, 2001 (hto)  Hwa-Tung Ong
% Put 'volume' in bold after 'series' in "collection", "incollection", 
%  and "inproceedings".
%     Aug. 29, 2001  (kmh)  Ken Hanson
%  insert ~ in volume bold line to avoid line break between journal and volume
%     Jan. 23, 2006  (kmh)
% Put book titles in brackets, date in parentheses, and remove pp.
%     Jan 30, 2008, vers. 3.3  (kmh)  Ken Hanson
%
% IEEE Transactions bibliography style (29-Jan-88 version)
%    numeric labels, order-of-reference, IEEE abbreviations,
%    quotes around article titles, commas separate all fields
%    except after book titles and before "notes".  Otherwise,
%    much like the "plain" family, from which this is adapted.
%
%   History
%    9/30/85	(HWT)	Original version, by Howard Trickey.
%    1/29/88	(OP&HWT) Updated for BibTeX version 0.99a, Oren Patashnik;
%			THIS `ieeetr' VERSION DOES NOT WORK WITH BIBTEX 0.98i.

ENTRY
  { address
    author
    booktitle
    chapter
    edition
    editor
    howpublished
    institution
    journal
    key
    month
    note
    number
    organization
    pages
    publisher
    school
    series
    title
    type
    volume
    year
  }
  {}
  { label }

INTEGERS { output.state before.all mid.sentence after.quote after.sentence
		after.quoted.block after.block }

FUNCTION {init.state.consts}
{ #0 'before.all :=
  #1 'mid.sentence :=
  #2 'after.quote :=
  #3 'after.sentence :=
  #4 'after.quoted.block :=
  #5 'after.block :=
}

STRINGS { s t }

FUNCTION {output.nonnull}
{ 's :=
  output.state mid.sentence =
    { ", " * write$ }
    { output.state after.quote =
	{ " " * write$ }
	{ output.state after.block =
	    { add.period$ write$
	      newline$
	      "\newblock " write$
	    }
	    { output.state before.all =
		'write$
		{ output.state after.quoted.block =
		    { write$
		      newline$
		      "\newblock " write$
		    }
		    { add.period$ " " * write$ }
		  if$
		}
	      if$
	    }
	  if$
	}
      if$
      mid.sentence 'output.state :=
    }
  if$
  s
}

FUNCTION {output}
{ duplicate$ empty$
    'pop$
    'output.nonnull
  if$
}

FUNCTION {output.check}
{ 't :=
  duplicate$ empty$
    { pop$ "empty " t * " in " * cite$ * warning$ }
    'output.nonnull
  if$
}

FUNCTION {output.bibitem}
{ newline$
  "\bibitem{" write$
  cite$ write$
  "}" write$
  newline$
  ""
  before.all 'output.state :=
}

FUNCTION {blank.sep}
{ after.quote 'output.state :=
}

FUNCTION {fin.entry}
{ output.state after.quoted.block =
    'skip$
    'add.period$
  if$
  write$
  newline$
}

FUNCTION {new.block}
{ output.state before.all =
    'skip$
    { output.state after.quote =
	{ after.quoted.block 'output.state := }
	{ after.block 'output.state := }
      if$
    }
  if$
}

FUNCTION {new.sentence}
{ output.state after.block =
    'skip$
    { output.state before.all =
	'skip$
	{ after.sentence 'output.state := }
      if$
    }
  if$
}

FUNCTION {not}
{   { #0 }
    { #1 }
  if$
}

FUNCTION {and}
{   'skip$
    { pop$ #0 }
  if$
}

FUNCTION {or}
{   { pop$ #1 }
    'skip$
  if$
}

FUNCTION {new.block.checka}
{ empty$
    'skip$
    'new.block
  if$
}

FUNCTION {new.block.checkb}
{ empty$
  swap$ empty$
  and
    'skip$
    'new.block
  if$
}

FUNCTION {new.sentence.checka}
{ empty$
    'skip$
    'new.sentence
  if$
}

FUNCTION {field.or.null}
{ duplicate$ empty$
    { pop$ "" }
    'skip$
  if$
}

FUNCTION {emphasize}
{ duplicate$ empty$
    { pop$ "" }
    { "{\em " swap$ * "}" * }
  if$
}

FUNCTION {bold}                   %% kmh - new function like emphasize
{ duplicate$ empty$
    { pop$ "" }
    { "{\bf " swap$ * "}" * }
  if$
}

INTEGERS { nameptr namesleft numnames }

FUNCTION {format.names}
{ 's :=
  #1 'nameptr :=
  s num.names$ 'numnames :=
  numnames 'namesleft :=
    { namesleft #0 > }
    { s nameptr "{vv~}{ll}{, jj}{, f.}" format.name$ 't :=   % last name first
%%%kmh    { s nameptr "{f.~}{vv~}{ll}{, jj}" format.name$ 't :=
      nameptr #1 >
	{ namesleft #1 >
	    { ", " * t * }
	    { numnames #2 >
		{ "," * }
		'skip$
	      if$
	      t "others" =
%%%kmh		{ " {\em et~al.}" * }
		{ " et~al." * }
		{ " and " * t * }
	      if$
	    }
	  if$
	}
	't
      if$
      nameptr #1 + 'nameptr :=
      namesleft #1 - 'namesleft :=
    }
  while$
}

FUNCTION {format.authors}
{ author empty$
    { "" }
    { author format.names }
  if$
}

FUNCTION {format.editors}
{ editor empty$
    { "" }
    { editor format.names
      editor num.names$ #1 >
	{ ", eds." * }
	{ ", ed." * }
      if$
    }
  if$
}

FUNCTION {format.title}
{ title empty$
    { "" }
    { "``" title "t" change.case$ * ",''" * }
  if$
}

FUNCTION {format.title.p}
{ title empty$
    { "" }
    { "``" title "t" change.case$ * ".''" * }
  if$
}

FUNCTION {n.dashify}
{ 't :=
  ""
    { t empty$ not }
    { t #1 #1 substring$ "-" =
	{ t #1 #2 substring$ "--" = not
	    { "--" *
	      t #2 global.max$ substring$ 't :=
	    }
	    {   { t #1 #1 substring$ "-" = }
		{ "-" *
		  t #2 global.max$ substring$ 't :=
		}
	      while$
	    }
	  if$
	}
	{ t #1 #1 substring$ *
	  t #2 global.max$ substring$ 't :=
	}
      if$
    }
  while$
}

FUNCTION {format.date}
{ year empty$
    { month empty$
	{ "empty year in " cite$ * warning$ }  %kmh check for year
	{ "there's a month but no year in " cite$ * warning$
	  month
	}
      if$
    }
    { month empty$
  { write$ " (" year * ")" *  
    after.block 'output.state := }  %kmh date in parens
	{ write$ " (" month * " " * year * ")" * 
	  after.block 'output.state := }  %kmh date in parens
      if$
    }
  if$
}

FUNCTION {format.btitle}  %kmh booktitles not in brackets
{ title emphasize
}
FUNCTION {format.bbtitle}  %kmh booktitle in brackets
{ title emphasize " [" swap$ * "{\nolinebreak\hspace{0.1em}]}" *
}

FUNCTION {tie.or.space.connect}
{ duplicate$ text.length$ #3 <
    { "~" }
    { " " }
  if$
  swap$ * *
}

FUNCTION {either.or.check}
{ empty$
    'pop$
    { "can't use both " swap$ * " fields in " * cite$ * warning$ }
  if$
}

FUNCTION {format.bvolume}
{ volume empty$
    { "" }
    { "vol.~" volume *
      series empty$
	'skip$
	{ " of " * series emphasize * }
      if$
      "volume and number" number either.or.check
    }
  if$
}

FUNCTION {format.number.series}
{ volume empty$
    { number empty$
	{ series field.or.null }
	{ output.state mid.sentence =
	    { "no.~" }
	    { "No.~" }
	  if$
	  number *
	  series empty$
	    { "there's a number but no series in " cite$ * warning$ }
	    { " in " * series * }
	  if$
	}
      if$
    }
    { "" }
  if$
}

FUNCTION {format.edition}
{ edition empty$
    { "" }
    { edition "l" change.case$ "~ed." * }
  if$
}

INTEGERS { multiresult }

FUNCTION {multi.page.check}
{ 't :=
  #0 'multiresult :=
    { multiresult not
      t empty$ not
      and
    }
    { t #1 #1 substring$
      duplicate$ "-" =
      swap$ duplicate$ "," =
      swap$ "+" =
      or or
	{ #1 'multiresult := }
	{ t #2 global.max$ substring$ 't := }
      if$
    }
  while$
  multiresult
}

FUNCTION {format.pages}
{ pages empty$
    { "" }
    { pages multi.page.check
%%%kmh	{ "pp.~" pages n.dashify * }
	{ " " pages n.dashify * }
%%%kmh	{ "p.~" pages * }
	{ " " pages * }
      if$
    }
  if$
}

FUNCTION {format.number}
{ number empty$
    { "" }
    { "("  number * ")" *}       %% put number in paren
%%    { "no.~" number * }        %% ieeetr
  if$
}

FUNCTION {format.journal.volume.number}
{ journal empty$
    { "empty " t * " in " * cite$ * warning$ ""}
    { journal emphasize }
  if$
  volume empty$      %% kmh - warning if no volume
    { "empty volume in " cite$ * warning$ " " *}
    { "~" * volume bold *}      %% kmh - make volume bold
%%    { "vol.~" volume * }
  if$
  month empty$
    { format.number *}
    'skip$
  if$
}

FUNCTION {format.series.volume.number}   %% hto01 - similar to format.journal.volume.number
{ series empty$
%%    { "empty " t * " in " * cite$ * warning$ ""}
    { "" }                  %% hto01 - no warning of empty title
    { series emphasize }
  if$
  volume empty$ 
    { "" *}                   %% kmh - no warning if no volume
    { " " * volume bold *}    %% kmh - make volume bold
%%    { "vol.~" volume * }
  if$
  month empty$
    { format.number *}
    'skip$
  if$
}

% following not used
FUNCTION {format.volume}
{ volume empty$
    { "" }
    { volume bold }              %% kmh - make volume bold
%%    { "vol.~" volume * }
  if$
}

FUNCTION {format.chapter.pages}
{ chapter empty$
    'format.pages
    { type empty$
	{ "ch.~" chapter * }
	{ type "l" change.case$ chapter tie.or.space.connect }
      if$
      pages empty$
	'skip$
	{ ", " * format.pages * }
      if$
    }
  if$
}

FUNCTION {format.in.ed.booktitle}
{ booktitle empty$
    { "" }
    { " in [" * booktitle emphasize * "{\nolinebreak\hspace{0.1em}]}, " *
       format.editors              %% editors without paren.
%      editor empty$               %% ieeetr adds paren.
%	'skip$
%	{ " (" * format.editors * ")" * }
%      if$
    }
  if$
}

FUNCTION {format.thesis.type}
{ type empty$
    'skip$
    { pop$
      output.state after.block =
	{ type "t" change.case$ }
	{ type "l" change.case$ }
      if$
    }
  if$
}

FUNCTION {empty.misc.check}
{ author empty$ title empty$ howpublished empty$
  month empty$ year empty$ note empty$
  and and and and and
    { "all relevant fields are empty in " cite$ * warning$ }
    'skip$
  if$
}

FUNCTION {format.tr.number}
{ type empty$
    { "Tech. Rep." }
    'type
  if$
  number empty$
    { "l" change.case$ }
    { number tie.or.space.connect }
  if$
}

FUNCTION {format.addr.pub}        %% kmh - not used now
{ publisher empty$
    { "" }
    { address empty$
	{ "" }
	{ address ", " * }     %kmh comma
      if$
      publisher *
    }
  if$
}

FUNCTION {format.pub.addr}        %% kmh - publisher, then address
{ publisher empty$
    { "" }
    { address empty$
	{ publisher }     %kmh comma
%%%kmh	{ "" }
	{ publisher ", " * address *}     %kmh comma
      if$
%%%kmh      address *
    }
  if$
}

FUNCTION {format.paddress}
{ address empty$
    { "" }
    { "(" address * ")" * }
  if$
}

FUNCTION {format.article.crossref}
{ key empty$
    { journal empty$
	{ "need key or journal for " cite$ * " to crossref " * crossref *
	  warning$
	  ""
	}
	{ " in {\em " journal * "\/}" * }
      if$
    }
    { " in " key * }
  if$
  " \cite{" * crossref * "}" *
}

FUNCTION {format.crossref.editor}
{ editor #1 "{vv~}{ll}" format.name$
  editor num.names$ duplicate$
  #2 >
%%%kmh    { pop$ " {\em et~al.}" * }
    { pop$ " et~al." * }
    { #2 <
	'skip$
	{ editor #2 "{ff }{vv }{ll}{ jj}" format.name$ "others" =
%%%kmh	    { " {\em et~al.}" * }
	    { " et~al." * }
	    { " and " * editor #2 "{vv~}{ll}" format.name$ * }
	  if$
	}
      if$
    }
  if$
}

FUNCTION {format.book.crossref}
{ volume empty$
    { "empty volume in " cite$ * "'s crossref of " * crossref * warning$
      "In "
    }
    { "Vol.~" volume *
      " of " *
    }
  if$
  editor empty$
  editor field.or.null author field.or.null =
  or
    { key empty$
	{ series empty$
	    { "need editor, key, or series for " cite$ * " to crossref " *
	      crossref * warning$
	      "" *
	    }
	    { "{\em " * series * "\/}" * }
	  if$
	}
	{ key * }
      if$
    }
    { format.crossref.editor * }
  if$
  " \cite{" * crossref * "}" *
}

FUNCTION {format.incoll.inproc.crossref}
{ editor empty$
  editor field.or.null author field.or.null =
  or
    { key empty$
	{ booktitle empty$
	    { "need editor, key, or booktitle for " cite$ * " to crossref " *
	      crossref * warning$
	      ""
	    }
	    { " in {\em " booktitle * "\/}" * }   
%% kmh - add space before 'in'
	  if$
	}
	{ " in " key * }   %% kmh - add space before 'in'
      if$
    }
    { " in " format.crossref.editor * }   
%% kmh - add space before 'in'
  if$
  " \cite{" * crossref * "}" *
}

FUNCTION {article}
{ output.bibitem
  format.authors "author" output.check
  format.title "title" output.check
  blank.sep
  crossref missing$
    { format.journal.volume.number output
      format.pages output
      format.date 
    }
    { format.article.crossref output.nonnull
      format.pages output
    }
  if$
  new.block
  note output
  fin.entry
}

FUNCTION {book}
{ output.bibitem
  author empty$
    { format.editors "author and editor" output.check }
    { format.authors output.nonnull
      crossref missing$
	{ "author and editor" editor either.or.check }
	'skip$
      if$
    }
  if$
  format.bbtitle "title" output.check
  crossref missing$
    { format.bvolume output
%%      new.block                %% ieeetr, kmh - remove period
      format.number.series output
      format.pub.addr "publisher" output.check   %% ieeetr
%%%kmh      publisher "publisher" output.check  %% kmh
%%%kmh      address output
    }
    { new.block
      format.book.crossref output.nonnull
    }
  if$
  format.edition output
  format.date 
  new.block
  note output
  fin.entry
}

FUNCTION {booklet}
{ output.bibitem
  format.authors output
  title empty$
    { "empty title in " cite$ * warning$
      howpublished new.sentence.checka
    }
    { howpublished empty$ not
      address empty$ month empty$ year empty$ and and
      or
%%%kmh	{ format.title.p output.nonnull }
  { format.title output.nonnull }
	{ format.title output.nonnull }
      if$
      blank.sep
    }
  if$
  howpublished output
  address output
  format.date
  new.block
  note output
  fin.entry
}

FUNCTION {inbook}
{ output.bibitem
  author empty$
    { format.editors "author and editor" output.check }
    { format.authors output.nonnull
      crossref missing$
	{ "author and editor" editor either.or.check }
	'skip$
      if$
    }
  if$
  format.bbtitle "title" output.check
  crossref missing$
    { format.bvolume output
      format.chapter.pages "chapter and pages" output.check
%%%kmh      new.block
      format.number.series output
      format.pub.addr "publisher" output.check  %% ieeetr
%%%kmh      publisher "publisher" output.check  %% kmh
%%%kmh      address output
    }
    { format.chapter.pages "chapter and pages" output.check
      new.block
      format.book.crossref output.nonnull
    }
  if$
  format.edition output
  format.date
  new.block
  note output
  fin.entry
}

FUNCTION {incollection}
{ output.bibitem
  format.authors "author" output.check
  format.title "title" output.check
  blank.sep
  crossref missing$
    { format.in.ed.booktitle "booktitle or editor" output.check
%%      format.bvolume output
%%      format.number.series output
     format.series.volume.number output    %% kmh01
      format.chapter.pages output
      format.pub.addr "publisher" output.check  %% ieeetr
%%      publisher "publisher" output.check  %% kmh
%%      address output
      format.edition output
      format.date
    }
    { format.incoll.inproc.crossref output.nonnull
      format.chapter.pages output
    }
  if$
  new.block
  note output
  fin.entry
}

FUNCTION {inproceedings}
{ output.bibitem
  format.authors "author" output.check
  format.title "title" output.check
  blank.sep
  crossref missing$
    { format.in.ed.booktitle output  %remove check for booktitle
%%    { format.in.ed.booktitle "booktitle" output.check %% unsrt
      journal empty$
%%         {format.bvolume output        %% this is standard unsrt
%%          format.number.series output
          {format.series.volume.number output	%% hto01
%% moved below    format.paddress output
          format.pages output
	 }
         {format.journal.volume.number output  

%% add jour., vol.,and number
          format.pages output
	 }
	 if$
      organization output
      format.pub.addr output  %%kmh "publisher" output.check  %% ieeetr
%%%kmh      publisher output
%%%kmh      format.paddress output       %% publ. address moved to here
      format.date
    }
    { format.incoll.inproc.crossref output.nonnull
      format.pages output
    }
  if$
  new.block
  note output
  fin.entry
}

FUNCTION {conference} { inproceedings }

FUNCTION {manual}
{ output.bibitem
  author empty$
    { organization empty$
	'skip$
	{ organization output.nonnull
	  address output
	}
      if$
    }
    { format.authors output.nonnull }
  if$
  format.btitle "title" output.check
  author empty$
    { organization empty$
	{ address new.block.checka
	  address output
	}
	'skip$
      if$
    }
    { organization address new.block.checkb
      organization output
      address output
    }
  if$
  format.edition output
  format.date
  new.block
  note output
  fin.entry
}

FUNCTION {mastersthesis}
{ output.bibitem
  format.authors "author" output.check
  format.btitle "title" output.check
%%%kmh  blank.sep
  "Master's thesis" format.thesis.type output.nonnull
  school "school" output.check
  address output
  format.date
  new.block
  note output
  fin.entry
}

FUNCTION {misc}
{ output.bibitem
  format.authors output
  title empty$
    { howpublished new.sentence.checka }
    { howpublished empty$ not
      month empty$ year empty$ and
      or
	{ format.title.p output.nonnull }
	{ format.title output.nonnull }
      if$
      blank.sep
    }
  if$
  howpublished output
  format.date
  new.block
  note output
  fin.entry
  empty.misc.check
}

FUNCTION {phdthesis}
{ output.bibitem
  format.authors "author" output.check
  format.btitle "title" output.check
%%%kmh  new.block
  "PhD thesis" format.thesis.type output.nonnull
  school "school" output.check
  address output
  format.date
  new.block
  note output
  fin.entry
}

FUNCTION {proceedings}
{ output.bibitem
  editor empty$
    { organization output }
    { format.editors output.nonnull }
  if$
  format.bbtitle "title" output.check
%%  format.bvolume output
%%  format.number.series output
  format.series.volume.number output   %%kmh01
%%%kmh  format.paddress output
  editor empty$
    'skip$
    { organization output }
  if$
  format.pub.addr output
%%%kmh  publisher output
  format.date
  new.block
  note output
  fin.entry
}

FUNCTION {techreport}
{ output.bibitem
  format.authors "author" output.check
  format.title "title" output.check
  blank.sep
  format.tr.number output.nonnull
  institution "institution" output.check
  address output
  format.date
  new.block
  note output
  fin.entry
}

FUNCTION {unpublished}
{ output.bibitem
  format.authors "author" output.check
%%%kmh  format.title.p "title" output.check
  format.title "title" output.check
  blank.sep
  note "note" output.check
  format.date
  fin.entry
}

FUNCTION {default.type} { misc }

MACRO {jan} {"Jan."}

MACRO {feb} {"Feb."}

MACRO {mar} {"Mar."}

MACRO {apr} {"Apr."}

MACRO {may} {"May"}

MACRO {jun} {"June"}

MACRO {jul} {"July"}

MACRO {aug} {"Aug."}

MACRO {sep} {"Sept."}

MACRO {oct} {"Oct."}

MACRO {nov} {"Nov."}

MACRO {dec} {"Dec."}

MACRO {acmcs} {"ACM Computing Surveys"}

MACRO {acta} {"Acta Informatica"}

MACRO {cacm} {"Communications ACM"}

MACRO {ibmjrd} {"IBM J. Research and Development"}

MACRO {ibmsj} {"IBM Systems~J."}

MACRO {ieeese} {"IEEE Trans. Software Engineering"}

MACRO {ieeetc} {"IEEE Trans. Computers"}

MACRO {ieeetcad}
 {"IEEE Trans. Computer-Aided Design"}

MACRO {ipl} {"Information Processing Letters"}

MACRO {jacm} {"J.~ACM"}

MACRO {jcss} {"J.~Computer and System Sciences"}

MACRO {scp} {"Science of Computer Programming"}

MACRO {sicomp} {"SIAM J. Computing"}

MACRO {tocs} {"ACM Trans. Computer Systems"}

MACRO {tods} {"ACM Trans. Database Systems"}

MACRO {tog} {"ACM Trans. Graphics"}

MACRO {toms} {"ACM Trans. Mathematical Software"}

MACRO {toois} {"ACM Trans. Office Information Systems"}

MACRO {toplas} {"ACM Trans. Programming Languages and Systems"}

MACRO {tcs} {"Theoretical Computer Science"}

READ

STRINGS { longest.label }

INTEGERS { number.label longest.label.width }

FUNCTION {initialize.longest.label}
{ "" 'longest.label :=
  #1 'number.label :=
  #0 'longest.label.width :=
}

FUNCTION {longest.label.pass}
{ number.label int.to.str$ 'label :=
  number.label #1 + 'number.label :=
  label width$ longest.label.width >
    { label 'longest.label :=
      label width$ 'longest.label.width :=
    }
    'skip$
  if$
}

EXECUTE {initialize.longest.label}

ITERATE {longest.label.pass}

FUNCTION {begin.bib}
{ preamble$ empty$
    'skip$
    { preamble$ write$ newline$ }
  if$
  "\begin{thebibliography}{"  longest.label  * "}" * write$ newline$
}

EXECUTE {begin.bib}

EXECUTE {init.state.consts}

ITERATE {call.type$}

FUNCTION {end.bib}
{ newline$
  "\end{thebibliography}" write$ newline$
}

EXECUTE {end.bib}
