# Supplementary material for: Robust Classical and Quantum Polarimetry with a Single Nanostructured Metagrating
Source: ACS Photonics. 2024 Feb 15;11(3):1060–7. doi: 10.1021/acsphotonics.3c01287 (PMC10958599; doi:10.1021/acsphotonics.3c01287)
Supplement: Supplementary file 2 — ph3c01287_si_002.zip [file ph3c01287_si_002.zip › art_metagrating_supplementary.tex]

%Certification of a non-projective qudit measurement using multiport beamsplitters https://doi.org/10.1038/s41567-022-01845-z

% https://www.queensu.ca/physics/qnl/nicolas-remy-hoegh-pedersen
% nvg573@alumni.ku.dk

% 2022 cite
% https://doi.org/10.1515/nanoph-2022-0593

% CITE

% Weyl semimetal integrated three-unit polarimeters https://doi.org/10.1364/OPTICA.467859

% Full Poincaré polarimetry enabled through physical inference https://doi.org/10.1364/OPTICA.452646

% Full-Stokes polarimetric measurements and imaging using a fractal superconducting nanowire single-photon detector  https://doi.org/10.1364/OPTICA.451737

% directly measure the density matrix of photon polarization states.
% https://quantum-journal.org/papers/q-2021-12-06-599/


% Add tags/comments 
% theory/experiment
% emphasis, look for use of partial polarizers - at the final measurements; - general use
% Outlook - state discrimination, etc
% general notes on additional measurements as pertains to reconstruction accuracy

% To cite:
% Laguerre-Gaussian mode sorter
% https://www.nature.com/articles/s41467-019-09840-4
% Doesn't seem very relevant?

% !!
% Shapiro:2008-52330:PRA
% Continuous positive-operator-valued measurement of photon polarization
% PRA 77, 052330 (2008)
% https://doi.org/10.1103/PhysRevA.77.052330
% Useful! Has good, basic explanation for single photon
% Assumes complete polarizers


% Ling:2006-22309:PRA
% !! use partial polarizer at intermediate setup stage, but final - full
% Mentions multi-photon
% Describes partial polarizers, but as mentioned, experiment uses optimal polarimeters
% Experimental polarization state tomography using optimal polarimeters
% Phys. Rev. A 74, 022309 (2006)
% https://doi.org/10.1103/PhysRevA.74.022309

% Zhao:2015-42101:PRA
% Experimental realization of generalized qubit measurements based on quantum walks
% https://doi.org/10.1103/PhysRevA.91.042101
% PRA_2015_91_42101.pdf
% Non-orthogonal polarization basis used, but uses complete polarizers

% Zhang:2016-32137:PRA
% Universal optimal estimation of the polarization of light with arbitrary photon statistics
% https://doi.org/10.1103/PhysRevA.93.032137
% PRA_2016_93_32137.pdf
% Not as relevant, leans more towards information analysis. Somewhat useful discussion on fidelity, but divergent from the way we define it

% !!! 
% Ahnert:2005-12330:PRA
% General implementation of all possible positive-operator-value measurements of single-photon polarization states
% https://doi.org/10.1103/PhysRevA.71.012330
% PRA_2005_71_12330.pdf
% Still deals with full polarizations, but covers non-orthogonal ones. Need to read more

% Yordanov:2019-62317:PRA
% Implementation of a general single-qubit positive operator-valued measure on a circuit-based quantum computer
% https://doi.org/10.1103/PhysRevA.100.062317
% PRA_2019_100_62317.pdf
% interesting procedural and theoretical outline, but I'm not sure how relevant this one is

% Barnett:2009-238:ADOP
% Quantum state discrimination
% https://doi.org/10.1364/AOP.1.000238
% ADOP_2009_01_00238.pdf
% Very useful general reference, can cite for basic POVM, focuses on standard techniques

% vanLoock:2006-62320:PRA
% Implementing nonprojective measurements via linear optics: An approach based on optimal quantum-state discrimination
% https://doi.org/10.1103/PhysRevA.73.062320
% PRA_2006_73_62320.pdf
% Not sure I understand this one, need to look at it in more detail

% !!
% Ahnert:2006-22333:PRA
% All possible bipartite positive-operator-value measurements of two-photon polarization states
% https://doi.org/10.1103/PhysRevA.73.022333
% PRA_2006_73_22333.pdf
% Experimental setup uses complete polarizers, but has relevant insight for two-photon polarization states. Not sure if directly relevant since we don't go into two-photon discrimination too much?

% Sudha:2008-874:JOSA
% Positive-operator-valued-measure view of the ensemble approach to polarization optics
% https://doi.org/10.1364/JOSAA.25.000874
% JOSA_2008_25_00874.pdf
% Implementation of generalized measurements on a qudit via quantum walks
% https://doi.org/10.1103/PhysRevA.99.062342

% !!!
% Florez:2018-23108:RSI
% A variable partially polarizing beam splitter
% https://doi.org/10.1063/1.5004805
% RSI_2018_89_23108.pdf
% Interesting concept, experimental realization of adjustable partial polarizers using bulk optics

% 
% Quantum state estimation with informationally overcomplete measurements
% https://doi.org/10.1103/PhysRevA.90.012115
% 

% Naimark extension for the single-photon canonical phase measurement
% https://doi.org/10.1103/PhysRevA.100.032126

% !!
% Miranowicz:2014-62123:PRA
% Optimal two-qubit tomography based on local and global measurements: Maximal robustness against errors as described by condition numbers
% https://doi.org/10.1103/PhysRevA.90.062123
% PRA_2014_90_62123.pdf
% ***Very useful discussion on errors and condition numbers. However, according to this, the maximum possible condition number is 1, not sure how to resolve this? Also, uses the svdmin/svdmax definition for condition number. Complete polarizers used

% Bogdanov:2013-35012:NJP
% Quantum polarization transformations in anisotropic dispersive media
% https://doi.org/10.1088/1367-2630/15/3/035012
% NJP_2013_15_35012.pdf
% Useful overview, includes conditioning discussion, 

% Tabia:2012-62107:PRA
% Experimental scheme for qubit and qutrit symmetric informationally complete positive operator-valued measurements using multiport devices
% https://doi.org/10.1103/PhysRevA.86.062107
% PRA_2012_86_62107.pdf
% Not too relevant, while this does cover multiport POVM, it's a different exploration than what we use

% Statistical Estimation of the Efficiency of Quantum State Tomography Protocols
% https://doi.org/10.1103/10.1103/PhysRevLett.105.010404
% Uses complete polarization, somewhat interesting discussion on the statistics but not relevant

% !!
% Bogdanov:2010-686:JETPL
% Optimization of a quantum tomography protocol for polarization qubits
% https://doi.org/10.1134/S0021364010120143
% JETPL_2010_91_00686.pdf
% Has useful discussion on condition number

% Azzam:2016-1396:JOSA
% Stokes-vector and Mueller-matrix polarimetry
% https://doi.org/10.1364/JOSAA.33.001396
% JOSA_2016_33_01396.pdf
% Only relevant for basic notation and math

% deBurgh:2008-52122:PRA,
% Choice of measurement sets in qubit tomography
% https://doi.org/10.1103/PhysRevA.78.052122
% PRA_2008_78_52122.pdf
% "overcomplete measurement sets can be used to improve the accuracy" 


% Style for ACS Photonics https://pubs.acs.org/journal/apchd5#
%\documentclass{optica-article}
%\journal{opticajournal}
% \setprjcopyright
%\articletype{Research Article}
% \usepackage{lineno}
%\linenumbers

\documentclass[journal=apchd5,manuscript=article]{achemso}
\setkeys{acs}{doi=true}


\newcommand{\doi}[1]{\href{https://doi.org/#1}{\nolinkurl{#1}}}
%\end{tocentry}

\usepackage[section]{placeins}

\usepackage{amsmath}
\let\Bbbk\relax
\usepackage{amssymb}
\usepackage{contour}
\usepackage{dsfont}
\usepackage{bm}
\usepackage{graphicx}

\usepackage[T1]{fontenc} % Use modern font encodings
\usepackage{totcount}
\regtotcounter{section}
\regtotcounter{page}
\regtotcounter{figure}
\regtotcounter{table}
\setcounter{tocdepth}{1} % Show sections

\usepackage{here}
%\usepackage{times}
\usepackage[english]{babel}

\renewcommand{\theequation}{S\arabic{equation}}
\renewcommand{\thesection}{S\arabic{section}}
\renewcommand{\thefigure}{S\arabic{figure}}
\renewcommand{\thetable}{S\arabic{table}}
\renewcommand{\thepage}{S-\arabic{page}}
\renewcommand{\bibnumfmt}[1]{S#1.}
%\renewcommand{\citenumfont}[1]{#1}
\renewcommand{\citenumfont}[1]{S#1}
%\makeatletter
%\renewcommand{\NAT@biblabel}[1]{(#1)}
%\makeatother

\usepackage{fancyhdr}
\pagestyle{plain}
%\fancypagestyle{empty}{\fancyfoot[C]{\vspace*{0\baselineskip}\thepage}}
\fancypagestyle{plain}{\fancyfoot[C]{\vspace*{0\baselineskip}\thepage}}
\fancypagestyle{titlepage}{\fancyfoot[C]{\vspace*{-1\baselineskip}\thepage}}


% Caption stuff
%\captionsetup[subfigure]{justification=justified,singlelinecheck=false,labelfont={bf}}

% Outline stuff
%\contournumber{40}
%\contourlength{1pt}


% \documentclass[]{spie}  %>>> use for US letter paper
%\documentclass[a4paper]{spie}  %>>> use this instead for A4 paper
%\documentclass[nocompress]{spie}  %>>> to avoid compression of citations

\renewcommand{\baselinestretch}{1.0} % Change to 1.65 for double spacing

\usepackage{amsmath,amsfonts,amssymb}
\usepackage{graphicx,subcaption,multirow}
\usepackage[colorlinks=false,bookmarks=false,allcolors=black]{hyperref}
\hypersetup{pdfstartview={FitH},pdfpagemode={UseNone}, breaklinks=true, colorlinks,allcolors=black, bookmarksopen=true, pdfnewwindow=true}
\usepackage[all]{hypcap}

\graphicspath{{pict/}{figures/}{}}

\makeatletter
\let\origcitation\citation
%\let\origcitation\cite
\AtEndDocument{\def\mycites{}%
  %\def\citation#1{\g@addto@macro\mycites{\detokenize{\nocite}{#1}^^J}\origcitation{#1}}}
  %\def\citation#1{\g@addto@macro\mycites{\unexpanded{\nocite}{#1}^^J}\origcitation{#1}}}
  \def\citation#1{\g@addto@macro\mycites{\string\nocite{#1}^^J}\origcitation{#1}}}
\AtVeryEndDocument{\newwrite\citeout\immediate\openout\citeout=\jobname.cit_supp
  \immediate\write\citeout{\mycites}\immediate\closeout\citeout}
\makeatother

%\def\bibsection{{\em References}}
\def\bibsection{\section*{References}} 

%\renewcommand{\doi}[1]{}
\usepackage{xpatch}
\makeatletter
\xpatchcmd\citenum{\NAT@spacechar}{\unkern}{}{\fail}
%\xpatchcmd{\doi}{\def\@doi{#1}}{}{}{\fail}
%\xshowcmd{\doi}
\makeatother

\newcommand{\subsectionJournal}[1]{{\bf #1.}}

%\usepackage[numbers,square,sort&compress]{natbib}

% Option to view page numbers
%\pagestyle{empty} % change to \pagestyle{plain} for page numbers   
%\setcounter{page}{301} % Set start page numbering at e.g. 301
 

\title{Supplementary Information:\\ Robust Classical and Quantum Polarimetry with a Single Nanostructured Metagrating}
%\title{Single Metagrating for Multi-Photon Polarization Measurements}
%\title{Optical Polarization Imaging with Meta-gratings}

\author{Shaun~Lung}
\email{shaun.lung@uni-jena.de}
\affiliation{Abbe Center of Photonics, Friedrich-Schiller Universit{\"a}t,\\ Albert-Einstein-Stra{\ss}e 15, 07745 Jena, Germany}
\alsoaffiliation{ARC Centre of Excellence for Transformative Meta-Optical Systems (TMOS),\\ Department of Electronic Materials Engineering, Research School of Physics,\\ The Australian National University, Canberra, ACT~2600, Australia}
\author{Kai~Wang} 
\affiliation{Department of Physics, McGill University, 3600 rue University,\\ Montreal, Quebec H3A 2T8, Canada}
\author{Nicolas~R.H.~Pedersen}
\author{Frank~Setzpfandt}
\affiliation{Abbe Center of Photonics, Friedrich-Schiller Universit{\"a}t,\\ Albert-Einstein-Stra{\ss}e 15, 07745 Jena, Germany}
\alsoaffiliation{Fraunhofer Institute for Applied Optics and Precision Engineering, 07745 Jena, Germany}
\author{Andrey~A.~Sukhorukov}
\affiliation{ARC Centre of Excellence for Transformative Meta-Optical Systems (TMOS),\\ Department of Electronic Materials Engineering, Research School of Physics,\\ The Australian National University, Canberra, ACT~2600, Australia}

%\date{{\footnotesize \today}}

\begin{document}
\sloppy
\begin{abstract}

%\vspace{25pt}
%In this Supplementary, we provide further details on the theoretical and experimental aspects of our work.  
This Supporting Information contains 
%\total{page}
%\ifnum\totvalue{page}=1 page\else pages\fi,
\total{section}
\ifnum\totvalue{section}=1 section\else sections\fi
\ifnum\totvalue{table}>0
, \total{table} 
\ifnum\totvalue{table}=1 table \else tables \fi\fi 
\ifnum\totvalue{figure}>0
and \total{figure} 
\ifnum\totvalue{figure}=1 figure\else figures\fi\fi, 
providing extra details on our work.
%the theoretical and experimental aspects of our work.   
%Specifically, in \ref{sec:mappingtheory} we describe the method used to determine the metasurface polarization transfer matrix experimentally. Then, in \ref{sec} we provide a more detailed theoretical analysis on ... Then, we further discuss the influence of ... in~\ref{part:finite_length}. In \ref{sec:exp_methods} we provide details on the fabrication parameters we used for the experimental realisations %...
%Then, in \ref{sec:exp_additional} we show another example ... Finally, in \ref{part:error} we provide a detailed analysis of errors ...

\end{abstract}

\maketitle

\centerline{(\today)}

\newpage

%\tableofcontents

\input{output.cit_main}%\nocite{START_SUPPLEMENTARY_CITATIONS}

%\appendix
\section{Optimized metasurface parameters} \label{sec:MSparameters}

Table~\ref{table:parameters} contains the numerically optimized values of phase shifts along the $x$ and $y$ directions as well as the angle of rotations of each nanoresonator, corresponding to the metasurface renders shown in Figs.~2(a,c).

\begin{table}
    \centering
    \begin{tabular}{|c||ccc||ccc|}
        \hline
        \multicolumn{1}{|c||}{Resonator no.} & \multicolumn{3}{c||}{One-photon polarimetry}  & \multicolumn{3}{c|}{Two-photon polarimetry}   \\
         & $\phi_x$ & $\phi_y$ & $\theta$       & $\phi_x$ & $\phi_y$ & $\theta$       \\
        \hline
         1 & -0.29 &  -0.15 &    0.43 &  -1.19  & -1.5   &   0.72 \\
         2 & -0.45 &   0.11 &   -1.34 &  -1.08  &  0.85  &   0.94 \\
         3 & -0.73 &   0.33 &   -1.48 &  -1.09  &  0.078 &  -0.092 \\
         4 & -1.48 &  -0.30 &    1.1  &  -1.31  & -1.12  &  -0.28 \\
         5 & -1.06 &  -0.22 &    0.86 &  -1.39  &  1.44  &   0.76 \\
         6 &  1.08 &  -0.38 &    0.75 &   1.11  &  1.38  &   0.53 \\
         7 & -1.51 &  -0.42 &    0.83 &   1.47  & -1.42  &  -1.29 \\
         8 &  1.52 &  -0.71 &    0.86 &  -1.4   &  1.39  &   0.128 \\
         9 &  1.36 &  -0.72 &    1.01 &  -0.40  &  1.19  &  -0.0016 \\
        10 &  1.54 &  -0.26 &    1.0  &   0.7   &  1.22  &  -0.362 \\
        11 &  1.18 &  -1.13 &   -1.25 &   1.06  &  0.072 &   0.26 \\
        12 &  1.05 &  -0.48 &    1.52 &  -0.77  &  1.11  &   1.42 \\
        13 &  0.29 &  -0.41 &    1.56 &   1.2   &  1.52  &  -0.29 \\
        14 & -0.76 &  -0.34 &    1.37 &   1.46  &  1.34  &   1.17 \\
        15 & -1.22 &  -0.41 &    1.02 &  -1.55  & -1.07  &  -0.72 \\
        16 & -1.29 &  -0.33 &    0.77 &  0.288  & -1.25  &   0.66 \\
        \hline
   \end{tabular}
    \caption{Phases and rotations in radians of nanoresonators forming metasurfaces optimized for one- and two-photon polarimetry.}
    \label{table:parameters}
\end{table}

\pagebreak

\section{2-photon condition number}
\begin{figure}
    \includegraphics[width=0.9\linewidth]{figures/sup.pdf}
    \caption{
    (a)~Poincar\'e sphere representation of the basis states as calculated from the $(\pm2, \pm1, 0)$ diffraction orders of the fabricated metasurface.
    (b)~The two-photon state reconstruction condition numbers vs. the wavelength determined from the experimentally characterized metasurface instrument matrix (green line) and from the finite-difference numerical simulations with CST studio (blue line).
    (c)~The minimum (blue) and maximum (red) power directed to each diffraction order, as determined by experiment.
    }
\end{figure}


% References
%\bibliographystyle{aipAuAll_links}
%\bibliographystyle{spiejour}   % makes bibtex use spiejour.bst
% \bibliography{db_art_metagrating} % bibliography data in report.bib
%\bibliographystyle{spiebib} % makes bibtex use spiebib.bst

%\bibstyle{apsrev4-1}
%\bibliographystyle{achemso}
%\newpage
%\bibliography{db_art_metagrating}

\end{document} 

\section{Phase-invariant fidelity measurement}
A global phase-invariant fidelity measurement may be defined as
\begin{equation}
    \delta = 1 - {
        \left|\sum_{i,j}J^{\ast}_{ij} \widetilde{J}_{ij}\right|^2
    }\,{\left[
        \sum_{i,j}J^{\ast}_{ij}J_{ij}
        \sum_{i,j}\widetilde{J}^{\ast}_{ij}\widetilde{J}_{ij}\right]^{-1}
    },
    \label{eq:fidelity}
\end{equation}
where ${J}_{ij}$ and $\widetilde{J}_{ij}$ represent the two matrices between which the fidelity is to be measured\cite{lung2020complex}. Without loss of generality, this may be reduced in dimensionality to quantify the fidelity between a pair of vectors, such as the Jones vectors of the reconstructed and input states.
