# Supplementary material for: Robust Classical and Quantum Polarimetry with a Single Nanostructured Metagrating
Source: ACS Photonics. 2024 Feb 15;11(3):1060–7. doi: 10.1021/acsphotonics.3c01287 (PMC10958599; doi:10.1021/acsphotonics.3c01287)
Supplement: Supplementary file 2 — ph3c01287_si_002.zip [file ph3c01287_si_002.zip › latexmkrc]

$ENV{'TZ'}='Australia/Sydney';
