# Supplementary material for: Robust Classical and Quantum Polarimetry with a Single Nanostructured Metagrating
Source: ACS Photonics. 2024 Feb 15;11(3):1060–7. doi: 10.1021/acsphotonics.3c01287 (PMC10958599; doi:10.1021/acsphotonics.3c01287)
Supplement: Supplementary file 2 — ph3c01287_si_002.zip [file ph3c01287_si_002.zip › styles/ao.sty]

\NeedsTeXFormat{LaTeX2e}
\ProvidesPackage{styles/ao}[2018/03/31 v1.2 Applied Optics Journal color scheme]

\def\@journalname{Applied Optics}
\definecolor{authorcolor}{RGB}{33,64,154} % dark blue
\definecolor{urlblue}{RGB}{46,46,177}

\endinput
