# Supplementary material for: Robust Classical and Quantum Polarimetry with a Single Nanostructured Metagrating
Source: ACS Photonics. 2024 Feb 15;11(3):1060–7. doi: 10.1021/acsphotonics.3c01287 (PMC10958599; doi:10.1021/acsphotonics.3c01287)
Supplement: Supplementary file 2 — ph3c01287_si_002.zip [file ph3c01287_si_002.zip › styles/aop.sty]

\NeedsTeXFormat{LaTeX2e}
\ProvidesPackage{styles/aop}[2018/03/31 v1.2 Advances in Optics and Photonics Journal color scheme]

\def\@journalname{Advances in Optics and Photonics}

% Set color for header, authors, table lines
% For long articles
\definecolor{authorcolor}{RGB}{145,0,40} % dark purple for review articles
% For short articles
% \definecolor{color2b}{RGB}{50,101,49} % green for tutorials
\definecolor{urlblue}{RGB}{46,46,177}

% AOP has a narrower column?
% \geometry{left=120pt,right=120pt}
% \fancy@setoffs


\endinput
