# Supplementary material for: Robust Classical and Quantum Polarimetry with a Single Nanostructured Metagrating
Source: ACS Photonics. 2024 Feb 15;11(3):1060–7. doi: 10.1021/acsphotonics.3c01287 (PMC10958599; doi:10.1021/acsphotonics.3c01287)
Supplement: Supplementary file 2 — ph3c01287_si_002.zip [file ph3c01287_si_002.zip › styles/josab.sty]

\NeedsTeXFormat{LaTeX2e}
\ProvidesPackage{styles/josab}[2018/03/31 v1.2 Journal of the Optical Society of America B color scheme]

\def\@journalname{Journal of the Optical Society of America B}
\definecolor{authorcolor}{RGB}{0,163,75} % green
\definecolor{urlblue}{RGB}{46,46,177}

\endinput
