# Supplementary material for: Robust Classical and Quantum Polarimetry with a Single Nanostructured Metagrating
Source: ACS Photonics. 2024 Feb 15;11(3):1060–7. doi: 10.1021/acsphotonics.3c01287 (PMC10958599; doi:10.1021/acsphotonics.3c01287)
Supplement: Supplementary file 2 — ph3c01287_si_002.zip [file ph3c01287_si_002.zip › styles/optcon.sty]

\NeedsTeXFormat{LaTeX2e}
\ProvidesPackage{styles/optcon}[2022/06/16 v1.0 Optics Continuum Journal color scheme]

\definecolor{authorcolor}{RGB}{0,110,144}
\definecolor{urlblue}{RGB}{46,46,177}
\def\@journalname{Optics Continuum}
\optica@openaccesstrue
\pagestyle{empty}

\endinput
