# Supplementary material for: Robust Classical and Quantum Polarimetry with a Single Nanostructured Metagrating
Source: ACS Photonics. 2024 Feb 15;11(3):1060–7. doi: 10.1021/acsphotonics.3c01287 (PMC10958599; doi:10.1021/acsphotonics.3c01287)
Supplement: Supplementary file 2 — ph3c01287_si_002.zip [file ph3c01287_si_002.zip › styles/opticajournal.sty]

\NeedsTeXFormat{LaTeX2e}
\ProvidesPackage{styles/opticajournal}[2022/06/16 v1.0 v1.0 Generic Journal color scheme]

\definecolor{authorcolor}{RGB}{105,105,105}
\definecolor{urlblue}{RGB}{46,46,177}
\def\@journalname{Optica Journal}
\pagestyle{empty}

\newcommand{\setprjcopyright}{\setcopyright{Chinese Laser Press}}

\endinput
